# Supplementary material for: 4-{[(E)-(3-Phenyl-1H-pyrazol-4-yl)methyl­idene]amino}-1H-1,2,4-triazole-5(4H)-thione
Source: Acta Crystallogr Sect E Struct Rep Online. 2011 Jul 9;67(Pt 8):o1944. doi: 10.1107/S1600536811024834 (PMC3212330; doi:10.1107/S1600536811024834)
Supplement: Supplementary file 2 [file e-67-o1944-Isup2.hkl]

#
# h,k,l, Fc-squared, Fo-squared, sigma(Fo-squared) and status flag
#
data_I
_shelx_title ' sb05 in P2(1)/c (RT)'
_shelx_refln_list_code          4
_shelx_F_calc_maximum      191.52
_exptl_crystal_F_000       560.00
_reflns_d_resolution_high  0.6669
 
loop_
 _symmetry_equiv_pos_as_xyz
 'x, y, z'
 '-x, y+1/2, -z+1/2'
 '-x, -y, -z'
 'x, -y-1/2, z-1/2'
 
_cell_length_a     4.1180
_cell_length_b    17.9237
_cell_length_c    17.0787
_cell_angle_alpha  90.000
_cell_angle_beta   97.352
_cell_angle_gamma  90.000
 
_shelx_F_squared_multiplier     1.000
 
loop_
 _refln_index_h
 _refln_index_k
 _refln_index_l
 _refln_F_squared_calc
 _refln_F_squared_meas
 _refln_F_squared_sigma
 _refln_observed_status
   1   0   0     1549.01     1616.17     14.86 o
   2   0   0        2.49        9.22      0.75 o
   3   0   0       70.92       65.00      1.46 o
   4   0   0      154.74      149.67      4.83 o
   5   0   0      109.98      102.28      5.98 o
   6   0   0        0.65       -2.55      2.55 o
   1   1   0        4.84        0.30      0.20 o
   2   1   0     1129.66     1168.16      7.10 o
   3   1   0      223.93      227.44      1.98 o
   4   1   0       10.12        9.10      0.83 o
   5   1   0        0.49        1.25      1.74 o
   6   1   0        0.70        4.02      2.19 o
   0   2   0     9769.41     9888.23    152.89 o
   1   2   0      855.55      875.73      7.86 o
   2   2   0     1285.00     1251.70      7.07 o
   3   2   0       37.98       37.69      0.83 o
   4   2   0       43.70       41.44      1.58 o
   5   2   0       46.10       52.67      3.37 o
   6   2   0        0.07        1.59      2.01 o
   1   3   0        0.03       -0.25      0.25 o
   2   3   0      685.98      718.61      6.03 o
   3   3   0        5.65        5.62      0.51 o
   4   3   0        3.34        2.37      0.76 o
   5   3   0        8.71       12.32      2.14 o
   6   3   0        0.00        2.20      2.91 o
   0   4   0     2181.30     2434.22     21.70 o
   1   4   0     1043.80     1000.95     12.17 o
   2   4   0      577.00      587.12      4.18 o
   3   4   0      254.16      257.46      2.76 o
   4   4   0        2.93        0.47      0.70 o
   5   4   0        7.09        7.34      1.92 o
   1   5   0      138.03      155.14      4.74 o
   2   5   0        2.29        3.81      0.37 o
   3   5   0      194.98      189.85      2.55 o
   4   5   0        0.95        1.12      0.74 o
   5   5   0       28.23       35.45      2.46 o
   0   6   0        9.70        6.12      0.48 o
   1   6   0      372.20      368.75      5.42 o
   2   6   0      388.59      416.63      3.78 o
   3   6   0        2.99        0.04      0.72 o
   4   6   0       45.75       44.41      1.81 o
   5   6   0        4.16        1.63      1.33 o
   1   7   0      476.75      521.09      6.19 o
   2   7   0      188.48      192.85      2.32 o
   3   7   0       83.22       87.82      1.78 o
   4   7   0       30.71       29.93      1.56 o
   5   7   0        1.30        4.83      2.11 o
   0   8   0      933.91     1008.83     12.27 o
   1   8   0      269.22      324.84      3.10 o
   2   8   0       36.57       39.35      1.32 o
   3   8   0      106.39      110.05      2.56 o
   4   8   0       47.58       45.84      1.84 o
   5   8   0       26.50       24.73      3.54 o
   1   9   0      105.60      103.12      2.22 o
   2   9   0      180.38      190.81      4.14 o
   3   9   0       81.44       91.44      1.90 o
   4   9   0       10.22        6.77      1.24 o
   5   9   0        1.41        3.98      1.52 o
   0  10   0      901.70     1005.09     12.60 o
   1  10   0      170.63      192.24      3.22 o
   2  10   0       14.29       17.06      2.19 o
   3  10   0       56.68       54.73      2.33 o
   4  10   0        1.00       -0.49      0.93 o
   5  10   0        2.13        2.55      2.03 o
   1  11   0        0.50        3.57      0.51 o
   2  11   0     1265.15     1254.46     25.60 o
   3  11   0      186.00      186.61      3.33 o
   4  11   0        1.92        2.61      1.10 o
   5  11   0        0.00        0.37      2.46 o
   0  12   0       72.16       67.54      2.26 o
   1  12   0       19.53       10.20      0.74 o
   2  12   0      137.47      138.83      2.42 o
   3  12   0      163.43      171.71      3.51 o
   4  12   0        2.23        3.25      1.28 o
   5  12   0        3.03        5.45      1.99 o
   1  13   0      501.92      470.34      5.42 o
   2  13   0       20.56       19.71      1.16 o
   3  13   0       39.26       37.51      1.94 o
   4  13   0       25.22       27.78      2.89 o
   5  13   0        1.11        4.08      1.93 o
   0  14   0     1564.53     1548.33     22.75 o
   1  14   0      272.73      256.77      4.32 o
   2  14   0      148.32      145.50      3.13 o
   3  14   0       52.39       50.97      2.15 o
   4  14   0       31.38       29.04      3.07 o
   5  14   0       10.39       18.41      4.05 o
   1  15   0      936.34      908.63     10.55 o
   2  15   0        0.37        0.48      0.81 o
   3  15   0      145.46      149.49      4.04 o
   4  15   0       26.59       24.61      2.88 o
   5  15   0        0.61        2.80      2.85 o
   0  16   0      514.16      530.44     10.64 o
   1  16   0      358.34      341.43      5.40 o
   2  16   0      118.82      103.10      3.21 o
   3  16   0        4.82        8.52      1.52 o
   4  16   0        6.05        7.48      2.13 o
   1  17   0        2.26        2.84      1.01 o
   2  17   0        9.38        7.50      1.37 o
   3  17   0       41.37       42.60      2.72 o
   4  17   0        0.89        2.63      1.97 o
   0  18   0       10.59        7.74      1.39 o
   1  18   0      192.72      178.62      9.23 o
   2  18   0      103.75       96.72      4.31 o
   3  18   0        1.24        0.41      1.28 o
   4  18   0        1.14       -0.39      1.82 o
   1  19   0       48.29       42.59      3.17 o
   2  19   0       64.22       57.16      2.90 o
   3  19   0       10.52       10.49      1.74 o
   4  19   0        6.73        2.17      2.97 o
   0  20   0        1.11       -0.44      1.66 o
   1  20   0        4.15        5.73      1.60 o
   2  20   0        2.99        1.28      1.80 o
   3  20   0        0.00        0.29      1.40 o
   4  20   0        0.75        6.47      3.10 o
   1  21   0        0.58        1.95      1.45 o
   2  21   0        8.38       11.92      1.81 o
   3  21   0        7.41        8.00      1.88 o
   0  22   0       43.35       50.65      4.41 o
   1  22   0       17.22       21.47      2.60 o
   2  22   0        5.62        3.51      1.62 o
   3  22   0        6.55        9.11      2.91 o
   1  23   0       38.24       40.19      3.54 o
   2  23   0        0.44        1.11      1.77 o
   3  23   0        3.92        6.21      3.01 o
   1  24   0        4.09        4.96      2.06 o
   2  24   0        1.00        2.19      1.63 o
   1  25   0        3.95        2.86      2.08 o
   2  25   0        5.02        5.33      2.27 o
   1  26   0       10.60        5.57      2.28 o
  -6   1   1        0.17       -0.27      1.83 o
  -5   1   1        1.04        2.39      1.61 o
  -4   1   1        0.90       -0.31      0.75 o
  -3   1   1        0.16       -0.29      0.29 o
  -2   1   1      585.56      587.03      3.89 o
  -1   1   1     2799.71     2947.04     15.29 o
   0   1   1     1128.74     1139.94     18.17 o
   1   1   1     4723.98     4785.59     29.85 o
   2   1   1      529.14      495.65      4.96 o
   3   1   1        9.64        9.96      0.54 o
   4   1   1       23.96       24.19      1.15 o
   5   1   1        0.55        2.95      2.61 o
   6   1   1        0.94        0.35      2.00 o
  -6   2   1        5.52        5.60      2.57 o
  -5   2   1       12.84       13.65      2.26 o
  -4   2   1        3.37        2.35      0.76 o
  -3   2   1       48.35       42.59      1.06 o
  -2   2   1     3209.99     3217.85     16.60 o
  -1   2   1      823.36      855.87      6.44 o
   0   2   1      756.48      854.76     13.52 o
   1   2   1     8198.66     8393.92     54.25 o
   2   2   1        7.77       12.49      0.59 o
   3   2   1      294.67      307.42      2.60 o
   4   2   1       29.88       29.80      1.64 o
   5   2   1        3.34        6.30      1.89 o
   6   2   1        3.63        5.05      3.23 o
  -6   3   1        0.25       -0.43      1.97 o
  -5   3   1        1.13        3.09      3.30 o
  -4   3   1        0.33        1.01      0.83 o
  -3   3   1      166.63      173.38      1.91 o
  -2   3   1      732.30      755.52      4.81 o
  -1   3   1       96.69       91.67      4.86 o
   0   3   1     4677.17     4812.65     37.71 o
   1   3   1     1532.09     1613.62     13.08 o
   2   3   1      149.47      151.29      1.54 o
   3   3   1       23.33       23.24      0.77 o
   4   3   1        9.89       10.91      1.00 o
   5   3   1        1.77        5.24      1.75 o
  -5   4   1       10.22       11.34      3.21 o
  -4   4   1       16.45       17.36      1.19 o
  -3   4   1       21.70       22.87      1.70 o
  -2   4   1        9.81        8.08      0.55 o
  -1   4   1     2467.98     2598.05     42.56 o
   0   4   1     2044.96     2152.91     16.73 o
   1   4   1      524.20      502.24      5.08 o
   2   4   1      156.77      143.35      2.02 o
   3   4   1      200.38      202.04      2.60 o
   4   4   1       65.69       69.91      1.78 o
   5   4   1       11.27       14.92      2.24 o
  -5   5   1        0.01        2.03      2.47 o
  -4   5   1       40.71       43.27      1.66 o
  -3   5   1      132.68      121.28      2.15 o
  -2   5   1        2.00        2.29      0.61 o
  -1   5   1      629.69      659.71     11.89 o
   0   5   1     1902.72     2070.12     16.41 o
   1   5   1      125.87      117.94      1.95 o
   2   5   1      137.71      130.74      1.65 o
   3   5   1      124.01      132.13      2.66 o
   4   5   1        7.39        9.06      1.02 o
   5   5   1        7.41        7.90      1.38 o
  -5   6   1        5.51        4.72      1.58 o
  -4   6   1      100.78      104.39      2.39 o
  -3   6   1      598.71      592.23      5.83 o
  -2   6   1      389.90      350.82      3.34 o
  -1   6   1     1465.80     1508.52     14.22 o
   0   6   1     1320.42     1378.83     10.67 o
   1   6   1      323.09      322.65      4.41 o
   2   6   1      346.07      363.98      3.25 o
   3   6   1      234.27      230.79      2.90 o
   4   6   1       98.76      105.71      2.43 o
   5   6   1       13.41       13.87      1.54 o
  -5   7   1       33.45       33.77      2.48 o
  -4   7   1       35.44       41.92      1.79 o
  -3   7   1        1.64        2.02      0.60 o
  -2   7   1      758.82      790.84      6.26 o
  -1   7   1      717.68      744.62      9.89 o
   0   7   1      850.54      832.77      6.43 o
   1   7   1     1627.25     1648.37     12.26 o
   2   7   1      267.01      252.37      2.35 o
   3   7   1       67.14       71.65      1.70 o
   4   7   1       55.44       61.07      1.95 o
   5   7   1       39.28       40.82      2.77 o
  -5   8   1        0.88        2.49      1.42 o
  -4   8   1       19.32       16.74      1.46 o
  -3   8   1      167.32      169.37      2.48 o
  -2   8   1      385.57      380.67      5.21 o
  -1   8   1       47.57       43.98      0.92 o
   0   8   1       70.24       71.73      1.58 o
   1   8   1      647.29      709.25      5.94 o
   2   8   1      536.17      537.93      7.28 o
   3   8   1      304.75      313.18      3.61 o
   4   8   1       26.39       25.22      1.70 o
   5   8   1        1.27        0.41      1.13 o
  -5   9   1       63.70       62.54      3.01 o
  -4   9   1       41.90       40.63      2.08 o
  -3   9   1       11.62       12.61      0.91 o
  -2   9   1      154.43      161.21      3.35 o
  -1   9   1      134.60      120.85      2.38 o
   0   9   1     4208.31     4508.30     40.64 o
   1   9   1     1161.81     1167.96      8.75 o
   2   9   1        1.21        2.05      0.80 o
   3   9   1       57.54       61.13      1.66 o
   4   9   1        1.09        2.16      1.13 o
   5   9   1        1.91        3.32      1.63 o
  -5  10   1       13.99       13.53      2.18 o
  -4  10   1        2.49        2.25      1.17 o
  -3  10   1       68.00       63.04      1.65 o
  -2  10   1      244.29      245.80      3.74 o
  -1  10   1     1078.16     1108.16      8.69 o
   0  10   1      914.52     1031.81      8.13 o
   1  10   1      311.49      375.11      4.16 o
   2  10   1       14.78       16.84      1.33 o
   3  10   1      187.60      191.47      2.80 o
   4  10   1       64.20       61.40      2.30 o
   5  10   1        5.50        2.90      1.53 o
  -5  11   1        0.12       -0.82      1.31 o
  -4  11   1       55.87       58.63      3.18 o
  -3  11   1      108.07      111.05      2.15 o
  -2  11   1       35.40       37.51      1.98 o
  -1  11   1      247.98      248.07      3.63 o
   0  11   1      162.03      168.64      2.20 o
   1  11   1        1.36        5.98      0.61 o
   2  11   1       93.71       76.25      3.08 o
   3  11   1        4.66        2.51      0.95 o
   4  11   1       29.26       26.73      2.19 o
   5  11   1       16.17       14.05      2.36 o
  -5  12   1        6.36        3.45      1.56 o
  -4  12   1       10.34        9.56      1.59 o
  -3  12   1        5.01        4.53      0.78 o
  -2  12   1       73.24       73.10      4.37 o
  -1  12   1        0.14       -0.60      0.77 o
   0  12   1      342.66      366.95      3.77 o
   1  12   1      185.73      196.64      3.90 o
   2  12   1      181.53      179.83      2.82 o
   3  12   1        2.16        2.17      0.92 o
   4  12   1       11.49        9.92      1.62 o
   5  12   1       23.46       23.27      4.83 o
  -5  13   1        1.56        3.52      1.91 o
  -4  13   1      122.19      117.02      4.78 o
  -3  13   1       78.13       71.08      2.94 o
  -2  13   1        8.65        7.17      1.19 o
  -1  13   1      118.44      117.63      2.69 o
   0  13   1      729.64      741.52      7.31 o
   1  13   1      156.73      151.96      2.90 o
   2  13   1      127.79      118.09      2.71 o
   3  13   1        0.19       -0.88      0.88 o
   4  13   1        3.74        3.90      1.45 o
   5  13   1       17.42       22.56      5.57 o
  -5  14   1        9.94        8.23      3.18 o
  -4  14   1        0.78        2.57      1.83 o
  -3  14   1        0.52        0.03      1.03 o
  -2  14   1      146.42      149.07      3.79 o
  -1  14   1        0.20       -0.68      0.68 o
   0  14   1      726.36      687.00      7.05 o
   1  14   1       79.12       85.83      2.40 o
   2  14   1        9.17       10.18      1.25 o
   3  14   1       32.78       28.51      3.47 o
   4  14   1        0.52        1.21      1.25 o
   5  14   1       15.28       18.56      4.16 o
  -5  15   1        0.32        6.77      3.16 o
  -4  15   1       27.08       30.02      3.03 o
  -3  15   1        4.42        5.57      1.37 o
  -2  15   1        1.15        1.14      1.48 o
  -1  15   1        0.28        1.38      1.15 o
   0  15   1       17.35       12.28      1.04 o
   1  15   1      168.55      173.85      3.20 o
   2  15   1       65.54       65.55      2.84 o
   3  15   1        4.28        2.70      1.07 o
   4  15   1        0.18        1.84      1.81 o
   5  15   1       10.65       17.86      4.02 o
  -4  16   1        0.05        1.24      1.78 o
  -3  16   1        5.93        6.04      2.12 o
  -2  16   1        2.01        2.83      1.26 o
  -1  16   1        9.86        7.52      1.10 o
   0  16   1       91.06       74.79      2.07 o
   1  16   1      513.24      464.18      6.68 o
   2  16   1       28.83       31.51      1.99 o
   3  16   1        0.54        1.25      0.98 o
   4  16   1        0.22       -1.45      1.60 o
  -4  17   1        6.64        8.15      2.21 o
  -3  17   1       22.69       28.06      2.25 o
  -2  17   1        0.03        0.45      1.09 o
  -1  17   1       26.83       25.53      2.13 o
   0  17   1        0.08       -0.56      0.66 o
   1  17   1      109.30      116.63      3.13 o
   2  17   1        7.37        7.16      1.24 o
   3  17   1        0.23        0.37      1.20 o
   4  17   1        0.85        0.78      1.79 o
  -4  18   1        2.73        5.93      2.06 o
  -3  18   1        3.78        3.49      1.69 o
  -2  18   1       22.70       27.48      2.24 o
  -1  18   1      122.86      120.08      3.22 o
   0  18   1       10.77       10.43      1.08 o
   1  18   1       32.97       24.45      1.77 o
   2  18   1       64.68       65.56      5.55 o
   3  18   1       18.93       21.86      2.17 o
   4  18   1        2.11        5.26      2.89 o
  -4  19   1        0.66        3.25      2.75 o
  -3  19   1        5.09        5.33      1.50 o
  -2  19   1        4.43        7.53      1.49 o
  -1  19   1        1.16        0.49      1.27 o
   0  19   1      131.03      136.96      4.31 o
   1  19   1       50.39       51.21      2.63 o
   2  19   1       10.72       12.70      1.79 o
   3  19   1        1.05        1.84      1.37 o
   4  19   1        2.76        6.29      3.21 o
  -4  20   1        0.15        4.72      3.21 o
  -3  20   1       56.82       56.37      6.05 o
  -2  20   1      159.29      172.16      4.64 o
  -1  20   1      178.56      175.79      8.17 o
   0  20   1        4.27        3.02      1.57 o
   1  20   1       23.72       25.08      1.74 o
   2  20   1       11.40       10.30      1.68 o
   3  20   1       10.87       12.17      2.00 o
   4  20   1       10.71       10.99      3.56 o
  -3  21   1        6.16        8.55      4.00 o
  -2  21   1        0.14        1.19      1.33 o
  -1  21   1       14.04       14.81      4.98 o
   0  21   1      166.95      167.53      5.05 o
   1  21   1      199.80      209.78      4.90 o
   2  21   1        5.64        6.49      1.64 o
   3  21   1       11.90       12.95      2.07 o
  -3  22   1       22.11       22.57      4.28 o
  -2  22   1       99.79      103.19      3.87 o
  -1  22   1       37.56       34.28      2.97 o
   0  22   1       20.12       19.79      2.28 o
   1  22   1       25.00       36.73      3.64 o
   2  22   1       66.26       77.84      4.13 o
   3  22   1       52.23       55.68      5.26 o
  -3  23   1        0.69        5.13      3.01 o
  -2  23   1       11.89        7.01      1.90 o
  -1  23   1       39.94       34.97      4.48 o
   0  23   1      132.20      137.29      4.91 o
   1  23   1       37.34       39.01      5.47 o
   2  23   1        1.67        0.79      1.46 o
   3  23   1        0.00        3.48      2.13 o
  -2  24   1       31.74       37.20      2.89 o
  -1  24   1       11.05       11.58      3.28 o
   0  24   1       21.75       16.16      3.33 o
   1  24   1       56.80       66.71      4.33 o
   2  24   1        0.66        1.09      1.58 o
  -2  25   1        0.63        3.91      4.03 o
  -1  25   1        1.04       -1.87      1.87 o
   1  25   1       21.97       23.71      3.10 o
   2  25   1        3.87        4.45      2.11 o
  -1  26   1        4.67        2.27      3.09 o
   1  26   1        8.96        8.43      2.52 o
  -6   0   2        1.10       -1.63      2.58 o
  -5   0   2        0.30        3.09      2.43 o
  -4   0   2      552.61      546.46     13.59 o
  -3   0   2      307.04      293.47      4.26 o
  -2   0   2      632.53      638.76      6.12 o
  -1   0   2     1407.82     1596.69     17.65 o
   1   0   2    36680.14    36909.66    331.12 o
   2   0   2      134.64      122.18      1.92 o
   3   0   2      123.82      118.03      3.13 o
   4   0   2        0.82       -0.61      0.61 o
   5   0   2        0.72        0.21      2.21 o
   6   0   2        5.38        8.27      3.29 o
  -6   1   2        0.87        3.90      2.03 o
  -5   1   2        0.94        0.73      1.62 o
  -4   1   2       55.71       63.50      2.50 o
  -3   1   2       30.37       28.76      0.99 o
  -2   1   2     1002.19      956.45      6.29 o
  -1   1   2     6315.38     6742.04     52.29 o
   0   1   2      225.19      228.76      2.09 o
   1   1   2    18293.32    18568.96    102.92 o
   2   1   2       44.30       58.81      1.02 o
   3   1   2      369.05      365.01      2.79 o
   4   1   2       20.18       23.75      1.09 o
   5   1   2       23.00       24.49      2.58 o
   6   1   2        3.09       -1.21      2.69 o
  -6   2   2        0.18       -1.16      1.91 o
  -5   2   2        2.58        5.08      1.84 o
  -4   2   2      224.22      225.57      3.77 o
  -3   2   2      452.84      445.00      3.72 o
  -2   2   2       35.27       37.53      1.13 o
  -1   2   2    11489.57    12111.69    160.60 o
   0   2   2      151.31      155.39      1.40 o
   1   2   2    19274.30    19504.52    125.17 o
   2   2   2      146.61      130.27      1.70 o
   3   2   2       16.83       14.46      0.67 o
   4   2   2       26.68       25.82      1.33 o
   5   2   2        2.67        4.38      1.79 o
   6   2   2        4.83       -2.24      2.98 o
  -6   3   2        0.28        0.89      3.07 o
  -5   3   2        1.78        4.99      4.07 o
  -4   3   2      176.35      178.46      3.35 o
  -3   3   2       44.21       43.02      1.26 o
  -2   3   2      446.10      409.87      3.39 o
  -1   3   2      602.21      601.17      6.22 o
   0   3   2      643.47      685.68      5.56 o
   1   3   2       12.99       13.60      0.60 o
   2   3   2      201.03      177.38      3.27 o
   3   3   2      229.41      215.91      2.11 o
   4   3   2        0.36       -0.22      0.56 o
   5   3   2        0.24       -0.75      1.49 o
  -6   4   2        0.38        2.44      2.92 o
  -5   4   2        6.66        6.19      1.95 o
  -4   4   2        4.12        4.63      0.95 o
  -3   4   2      121.75      117.46      2.58 o
  -2   4   2     1723.03     1717.28     11.82 o
  -1   4   2       16.99       14.82      0.56 o
   0   4   2     2619.12     2683.54     23.96 o
   1   4   2     1196.06     1221.30     13.71 o
   2   4   2      401.31      398.98      3.55 o
   3   4   2       44.14       43.13      1.06 o
   4   4   2        1.20        1.42      0.63 o
   5   4   2        1.58        1.76      3.35 o
  -5   5   2        0.11        0.53      1.61 o
  -4   5   2        0.19       -0.75      0.75 o
  -3   5   2       84.57       83.49      1.75 o
  -2   5   2     1340.29     1388.81     10.80 o
  -1   5   2      751.11      797.33     14.87 o
   0   5   2      266.62      285.08      3.25 o
   1   5   2      334.76      339.62      4.32 o
   2   5   2      212.62      225.51      2.24 o
   3   5   2        0.07       -0.45      0.45 o
   4   5   2       12.54       10.77      0.90 o
   5   5   2        0.67        0.26      1.04 o
  -5   6   2       11.28       15.55      1.96 o
  -4   6   2       20.62       15.55      1.37 o
  -3   6   2       76.51       76.60      1.77 o
  -2   6   2      359.13      376.59      3.89 o
  -1   6   2      173.18      186.18      4.90 o
   0   6   2       24.12       23.67      0.74 o
   1   6   2       85.43       82.54      1.39 o
   2   6   2       21.86       19.32      0.73 o
   3   6   2       25.31       23.57      1.00 o
   4   6   2        0.59       -0.77      0.77 o
   5   6   2        5.89        6.71      1.32 o
  -5   7   2       54.61       55.67      5.74 o
  -4   7   2       52.42       53.95      2.11 o
  -3   7   2      118.93      118.64      2.03 o
  -2   7   2      310.37      343.55      3.71 o
  -1   7   2       19.78       37.01      0.65 o
   0   7   2      497.78      558.96      4.60 o
   1   7   2       22.04       23.22      0.85 o
   2   7   2       35.34       40.09      1.28 o
   3   7   2       54.18       61.60      1.57 o
   4   7   2       56.20       56.65      2.17 o
   5   7   2        0.49        0.23      1.20 o
  -5   8   2        0.14        0.51      1.53 o
  -4   8   2       23.14       22.60      1.63 o
  -3   8   2       48.41       53.82      1.61 o
  -2   8   2      216.45      222.09      2.88 o
  -1   8   2     1116.01     1244.45     10.32 o
   0   8   2       87.95       92.65      2.19 o
   1   8   2       66.64       63.12      1.23 o
   2   8   2      159.71      177.98      5.75 o
   3   8   2       42.73       42.40      1.41 o
   4   8   2        2.72        3.20      1.07 o
   5   8   2        8.82        9.30      2.10 o
  -5   9   2       10.75        9.40      1.85 o
  -4   9   2       38.83       36.78      2.00 o
  -3   9   2        2.93        2.15      0.77 o
  -2   9   2      125.02      111.43      2.93 o
  -1   9   2     1671.93     1768.39     16.53 o
   0   9   2      411.10      448.22      4.55 o
   1   9   2      451.37      502.52      4.66 o
   2   9   2        9.34        7.01      1.65 o
   3   9   2      264.37      277.99      3.42 o
   4   9   2       26.97       26.23      2.79 o
   5   9   2        0.47       -0.65      1.25 o
  -5  10   2        4.99        2.38      1.40 o
  -4  10   2        0.41        1.84      1.02 o
  -3  10   2       85.69       87.54      2.02 o
  -2  10   2      363.64      386.30      7.18 o
  -1  10   2      247.16      252.19      3.02 o
   0  10   2      162.59      228.61      2.59 o
   1  10   2      854.24      905.39      6.88 o
   2  10   2       32.16       31.22      2.70 o
   3  10   2       45.58       44.20      1.94 o
   4  10   2        7.45        8.73      1.55 o
   5  10   2        0.64        0.34      1.34 o
  -5  11   2        9.09        8.78      1.74 o
  -4  11   2        3.73        3.89      1.65 o
  -3  11   2        9.53        8.27      0.89 o
  -2  11   2      542.03      514.95      6.83 o
  -1  11   2      242.41      229.36      3.90 o
   0  11   2      315.16      292.87      3.15 o
   1  11   2      549.51      574.34      5.51 o
   2  11   2       62.31       67.51      2.34 o
   3  11   2       84.43       86.09      2.50 o
   4  11   2        4.55        3.65      1.34 o
   5  11   2       10.69        8.01      1.67 o
  -5  12   2        0.75        1.16      1.43 o
  -4  12   2       11.80       14.75      1.84 o
  -3  12   2       28.82       27.28      1.41 o
  -2  12   2      104.59      105.83      3.29 o
  -1  12   2      729.85      788.69      7.47 o
   0  12   2       13.59       25.67      1.01 o
   1  12   2      835.76      845.30      7.54 o
   2  12   2      150.42      158.35      3.14 o
   3  12   2        1.69        1.02      0.86 o
   4  12   2       41.06       45.04      2.77 o
   5  12   2        0.84        1.08      2.73 o
  -5  13   2       13.56       12.37      1.92 o
  -4  13   2       24.67       24.53      2.13 o
  -3  13   2      119.84      120.57      3.21 o
  -2  13   2      496.13      475.30      8.62 o
  -1  13   2      258.79      253.41      4.12 o
   0  13   2      822.90      784.46      6.82 o
   1  13   2      214.38      204.71      2.89 o
   2  13   2      654.08      646.70      6.57 o
   3  13   2       85.25       84.87      3.35 o
   4  13   2        3.14        6.52      1.74 o
   5  13   2        0.31        5.69      3.10 o
  -5  14   2        4.62        6.32      2.13 o
  -4  14   2       55.62       55.02      3.60 o
  -3  14   2        0.20        1.06      1.05 o
  -2  14   2       48.55       49.75      2.26 o
  -1  14   2      111.64      110.35      4.79 o
   0  14   2     1143.62     1077.48      8.95 o
   1  14   2      113.18      112.65      3.14 o
   2  14   2       12.64       11.55      1.07 o
   3  14   2      146.90      148.60      3.46 o
   4  14   2       17.93       14.57      1.93 o
   5  14   2        6.25       11.95      3.59 o
  -5  15   2        3.91        5.67      3.20 o
  -4  15   2       16.01       20.08      2.67 o
  -3  15   2      114.98      114.55      3.48 o
  -2  15   2      269.98      243.72      4.81 o
  -1  15   2        0.58       -0.43      0.74 o
   0  15   2      124.04      138.16      2.32 o
   1  15   2      116.08      110.28      2.32 o
   2  15   2       83.83       85.20      2.22 o
   3  15   2        4.14        6.29      1.17 o
   4  15   2       13.49       17.11      2.75 o
  -4  16   2       74.55       80.16      5.16 o
  -3  16   2       10.58       10.36      1.53 o
  -2  16   2       55.30       48.49      2.43 o
  -1  16   2        3.58        0.67      1.38 o
   0  16   2      980.65      930.18      9.39 o
   1  16   2      429.12      441.68      5.10 o
   2  16   2       82.92       85.59      2.60 o
   3  16   2      114.83      108.06      5.51 o
   4  16   2        3.66        2.94      2.18 o
  -4  17   2       42.70       42.99      4.13 o
  -3  17   2       12.12       11.90      1.66 o
  -2  17   2      172.58      168.15      6.33 o
  -1  17   2      108.46       99.12      2.87 o
   0  17   2        0.66        1.53      0.74 o
   1  17   2       16.79       15.64      1.19 o
   2  17   2      141.35      148.31      3.49 o
   3  17   2        6.58        7.45      1.76 o
   4  17   2       13.16       15.24      2.66 o
  -4  18   2       13.18       14.26      2.58 o
  -3  18   2        0.50        2.74      2.23 o
  -2  18   2        5.78        6.93      1.42 o
  -1  18   2        8.14        7.97      1.68 o
   0  18   2       13.77       10.99      1.12 o
   1  18   2        4.87        2.64      0.92 o
   2  18   2      230.47      215.75      4.30 o
   3  18   2       65.97       61.21      4.19 o
   4  18   2        0.71        1.49      1.81 o
  -4  19   2        5.66       13.08      3.65 o
  -3  19   2        0.08        1.13      2.22 o
  -2  19   2       23.65       26.93      2.21 o
  -1  19   2       20.94       18.73      2.91 o
   0  19   2        0.21       -0.30      1.12 o
   1  19   2       16.80       14.55      1.39 o
   2  19   2        0.08       -0.37      1.24 o
   3  19   2       14.81       15.40      2.00 o
   4  19   2        1.03        1.34      2.44 o
  -4  20   2        4.06        6.03      3.18 o
  -3  20   2        0.68       -0.90      1.62 o
  -2  20   2       14.20       16.43      2.25 o
  -1  20   2       11.20       11.97      1.98 o
   0  20   2        0.46       -0.63      1.21 o
   1  20   2        0.29        1.48      1.00 o
   2  20   2       41.54       36.54      2.63 o
   3  20   2       50.92       51.53      3.24 o
  -3  21   2        3.14        5.88      2.05 o
  -2  21   2        1.42        1.06      1.31 o
  -1  21   2        1.31        2.04      1.40 o
   0  21   2        0.26       -0.12      1.21 o
   1  21   2       26.11       29.69      2.53 o
   2  21   2       26.29       30.71      2.50 o
   3  21   2        1.37       -0.19      1.44 o
  -3  22   2        0.02       -2.16      2.49 o
  -2  22   2        0.00       -0.84      1.35 o
  -1  22   2        1.05        0.26      1.51 o
   0  22   2       11.35       13.61      2.09 o
   1  22   2        4.95        6.95      1.56 o
   2  22   2        7.59        8.15      1.86 o
   3  22   2        0.78        0.28      2.67 o
  -3  23   2        6.34        8.75      3.18 o
  -2  23   2        8.01        8.80      1.90 o
  -1  23   2       18.26       20.78      2.55 o
   0  23   2       12.56        4.58      2.51 o
   1  23   2        7.54        7.51      2.04 o
   2  23   2        5.26        4.48      2.39 o
   3  23   2        0.92        0.88      2.01 o
  -2  24   2        7.54        5.25      3.23 o
  -1  24   2        1.53        4.69      2.65 o
   0  24   2       49.26       52.89      5.24 o
   1  24   2        1.53        0.12      1.87 o
   2  24   2        0.78        2.68      1.58 o
  -2  25   2       19.54       19.37      3.03 o
  -1  25   2        1.34       -0.07      2.46 o
   0  25   2        2.85        2.25      2.63 o
   1  25   2       38.73       41.18      3.76 o
   2  25   2        4.37        8.01      8.03 o
  -1  26   2        1.50       -2.98      2.98 o
   0  26   2        0.61       -3.05      3.05 o
   1  26   2        0.11       -1.96      3.98 o
  -6   1   3        0.36        3.01      2.28 o
  -5   1   3        1.61        4.72      3.25 o
  -4   1   3       15.99       15.98      1.52 o
  -3   1   3        8.36        7.92      0.79 o
  -2   1   3      355.58      392.64      3.33 o
  -1   1   3      106.02      111.78      1.51 o
   0   1   3     7016.35     7081.35     66.21 o
   1   1   3      110.91      137.23      1.72 o
   2   1   3      416.40      423.40      3.43 o
   3   1   3       73.94       77.00      1.49 o
   4   1   3       10.03        7.56      0.77 o
   5   1   3        2.56        3.81      1.79 o
  -6   2   3        3.28        3.14      2.16 o
  -5   2   3       10.87       11.69      2.15 o
  -4   2   3       12.83       12.30      1.21 o
  -3   2   3      448.38      428.03      5.87 o
  -2   2   3        1.80        4.89      0.38 o
  -1   2   3     1544.60     1674.73     14.97 o
   0   2   3      590.89      627.84      4.77 o
   1   2   3     6496.27     6506.02     77.34 o
   2   2   3      261.37      293.37      2.91 o
   3   2   3        5.47        3.82      0.54 o
   4   2   3       31.20       33.80      1.29 o
   5   2   3       21.42       21.77      2.50 o
  -6   3   3        0.16        2.36      2.31 o
  -5   3   3       19.95       27.30      2.83 o
  -4   3   3        0.10        1.29      1.48 o
  -3   3   3      310.20      298.38      3.72 o
  -2   3   3        0.78        0.34      0.40 o
  -1   3   3     1750.56     1866.54     17.82 o
   0   3   3      299.85      351.35      2.63 o
   1   3   3        0.15        3.78      1.41 o
   2   3   3     1015.49     1099.94      9.61 o
   3   3   3       73.82       70.55      1.30 o
   4   3   3        4.99        3.28      0.68 o
   5   3   3        0.54       -1.37      1.37 o
  -6   4   3        0.44        0.69      2.76 o
  -5   4   3       58.86       62.68      3.63 o
  -4   4   3        3.13        1.91      0.90 o
  -3   4   3      161.55      162.19      3.25 o
  -2   4   3      577.42      522.87      4.48 o
  -1   4   3     1353.51     1276.09     10.41 o
   0   4   3     1705.04     1863.42     13.21 o
   1   4   3      491.28      463.72      5.68 o
   2   4   3       55.10       61.90      2.82 o
   3   4   3        1.16        1.51      0.45 o
   4   4   3       62.67       67.35      1.63 o
   5   4   3       22.11       20.81      2.48 o
  -6   5   3        3.56        5.59      3.22 o
  -5   5   3       71.41       75.01      3.94 o
  -4   5   3        1.30       -0.51      0.93 o
  -3   5   3        3.20        3.40      0.81 o
  -2   5   3       60.16       58.10      1.37 o
  -1   5   3       21.94       40.38      0.75 o
   0   5   3     2728.09     2971.90     26.65 o
   1   5   3      119.87      103.71      1.58 o
   2   5   3       19.55       13.43      0.70 o
   3   5   3       38.85       40.17      1.82 o
   4   5   3        0.33        0.40      0.73 o
   5   5   3        7.65        9.01      1.75 o
  -5   6   3       21.03       29.20      2.34 o
  -4   6   3        1.48        2.74      0.93 o
  -3   6   3      129.84      139.59      2.70 o
  -2   6   3      269.88      265.53      4.82 o
  -1   6   3       54.10       86.84      1.28 o
   0   6   3      609.10      612.27      8.16 o
   1   6   3      431.84      491.56      4.62 o
   2   6   3       30.66       22.43      1.01 o
   3   6   3       79.68       76.07      1.57 o
   4   6   3      113.65      118.90      2.36 o
   5   6   3        4.22        4.03      1.25 o
  -5   7   3      128.02      146.91      4.25 o
  -4   7   3      326.62      321.31      4.91 o
  -3   7   3      120.20      113.72      3.07 o
  -2   7   3       15.04       18.63      0.83 o
  -1   7   3      946.75      994.77      7.55 o
   0   7   3      584.78      600.61      7.72 o
   1   7   3     1640.49     1646.40     12.51 o
   2   7   3      215.06      195.84      2.74 o
   3   7   3        0.11       -0.63      0.63 o
   4   7   3       18.33       21.53      1.43 o
   5   7   3        4.40        4.28      1.28 o
  -5   8   3        0.49        3.82      1.54 o
  -4   8   3       63.60       63.78      2.33 o
  -3   8   3      121.38      110.31      3.51 o
  -2   8   3      356.68      335.67      3.71 o
  -1   8   3      419.97      391.52      3.35 o
   0   8   3      636.49      611.04     16.43 o
   1   8   3        0.94        1.40      0.43 o
   2   8   3      509.97      500.83      7.05 o
   3   8   3      171.90      182.98      3.43 o
   4   8   3      105.69      111.90      3.01 o
   5   8   3        1.84        1.07      1.32 o
  -5   9   3        4.70        4.29      1.47 o
  -4   9   3      203.90      210.51      7.88 o
  -3   9   3       32.90       34.31      1.65 o
  -2   9   3       18.46       19.70      0.95 o
  -1   9   3       26.94       24.75      0.77 o
   0   9   3      341.87      322.66      3.60 o
   1   9   3     1294.11     1292.66     10.19 o
   2   9   3      124.46      114.18      4.82 o
   3   9   3        7.85        5.96      1.69 o
   4   9   3        2.41        1.04      0.96 o
   5   9   3       12.46       11.16      2.25 o
  -5  10   3        0.02       -0.77      1.29 o
  -4  10   3       15.85       16.35      1.62 o
  -3  10   3       10.56        7.19      1.11 o
  -2  10   3      139.21      120.37      2.74 o
  -1  10   3      265.97      256.75      2.84 o
   0  10   3        5.02        3.44      0.47 o
   1  10   3      110.78      104.79      2.15 o
   2  10   3        2.48        1.12      1.23 o
   3  10   3        3.88        2.11      1.11 o
   4  10   3       11.12       10.59      1.39 o
   5  10   3        4.26        2.68      1.44 o
  -5  11   3        0.14        0.22      1.34 o
  -4  11   3       69.57       65.92      2.46 o
  -3  11   3        6.01        4.20      0.93 o
  -2  11   3      489.43      511.07      6.74 o
  -1  11   3      162.41      162.67      2.17 o
   0  11   3      566.21      622.40      5.53 o
   1  11   3      142.68      163.10      2.50 o
   2  11   3        1.22       -0.38      0.70 o
   3  11   3       74.12       65.17      2.24 o
   4  11   3        9.33       10.44      1.38 o
   5  11   3        1.17        1.49      1.74 o
  -5  12   3        1.26       -0.03      1.37 o
  -4  12   3       60.23       56.75      2.83 o
  -3  12   3       53.24       49.28      1.92 o
  -2  12   3      181.04      174.34      3.77 o
  -1  12   3      270.69      272.29      3.79 o
   0  12   3      341.22      329.62      3.55 o
   1  12   3     2021.85     1984.24     13.91 o
   2  12   3       13.36       12.71      1.23 o
   3  12   3      154.61      140.51      4.21 o
   4  12   3        2.13        2.47      1.32 o
   5  12   3        0.00        2.10      1.62 o
  -5  13   3        0.74        1.70      1.46 o
  -4  13   3        9.01        9.25      2.52 o
  -3  13   3      122.48      112.65      2.81 o
  -2  13   3       86.35       85.76      2.67 o
  -1  13   3      330.63      339.85      7.06 o
   0  13   3        1.96       -0.44      0.50 o
   1  13   3      165.34      144.30      2.36 o
   2  13   3       14.41       14.41      1.15 o
   3  13   3       31.03       34.62      1.98 o
   4  13   3        0.94        0.90      1.24 o
   5  13   3        0.64        1.15      1.82 o
  -5  14   3        0.46        2.58      1.90 o
  -4  14   3       38.32       29.04      2.38 o
  -3  14   3       42.45       40.32      2.30 o
  -2  14   3       45.18       38.87      2.50 o
  -1  14   3       24.76       18.03      1.30 o
   0  14   3      152.96      145.23      2.34 o
   1  14   3      632.67      620.80      6.27 o
   2  14   3       56.39       65.62      1.94 o
   3  14   3        1.05        1.18      1.01 o
   4  14   3        3.48        6.06      1.61 o
   5  14   3        1.12        2.63      1.92 o
  -5  15   3        6.15        9.09      3.30 o
  -4  15   3        4.01        3.41      1.71 o
  -3  15   3       87.47       78.08      3.74 o
  -2  15   3        2.89        0.74      0.95 o
  -1  15   3       15.45       13.22      1.26 o
   0  15   3        0.95        1.18      0.61 o
   1  15   3       75.42       67.68      1.91 o
   2  15   3      105.66      103.12      2.64 o
   3  15   3        0.00        0.96      1.06 o
   4  15   3        0.10       -1.04      1.27 o
  -4  16   3        4.94        4.10      1.97 o
  -3  16   3        1.69        1.80      1.71 o
  -2  16   3       63.88       64.47      4.11 o
  -1  16   3       37.39       38.67      2.15 o
   0  16   3        3.49        2.03      0.72 o
   1  16   3        1.04        0.96      0.72 o
   2  16   3        2.59        1.44      0.82 o
   3  16   3       34.35       37.68      3.02 o
   4  16   3        1.14        3.85      1.55 o
  -4  17   3        2.13        2.07      1.90 o
  -3  17   3       19.26       23.26      2.67 o
  -2  17   3       78.27       88.64      3.14 o
  -1  17   3      125.19      115.04      3.96 o
   0  17   3       53.95       47.64      1.76 o
   1  17   3       50.21       51.01      1.85 o
   2  17   3      363.98      361.06      5.64 o
   3  17   3        0.00       -0.74      1.47 o
   4  17   3        4.14        2.46      1.53 o
  -4  18   3        0.18       -1.09      1.76 o
  -3  18   3        3.60        5.22      1.79 o
  -2  18   3      104.66      108.48      3.46 o
  -1  18   3      183.26      202.08     10.59 o
   0  18   3      149.22      147.02      2.96 o
   1  18   3        0.12       -0.09      0.75 o
   2  18   3       32.04       27.51      2.03 o
   3  18   3       15.12       16.80      1.86 o
   4  18   3        4.31       11.69      3.48 o
  -4  19   3       11.33       14.69      3.87 o
  -3  19   3       41.01       46.79      3.59 o
  -2  19   3        2.68        4.93      1.44 o
  -1  19   3       50.11       44.90      5.44 o
   0  19   3      165.95      161.69      5.24 o
   1  19   3       27.06       30.02      1.63 o
   2  19   3       38.53       40.55      2.30 o
   3  19   3        0.19       -0.99      1.14 o
   4  19   3        0.51        3.72      2.61 o
  -4  20   3        0.03       -0.91      2.91 o
  -3  20   3        0.02        1.81      1.61 o
  -2  20   3       51.77       48.59      2.84 o
  -1  20   3      232.84      242.05      6.18 o
   0  20   3      196.07      188.46      5.25 o
   1  20   3       30.53       26.51      1.80 o
   2  20   3       18.00       27.56      2.05 o
   3  20   3        2.83        4.17      1.64 o
  -3  21   3       15.47       12.66      2.45 o
  -2  21   3        2.20        2.17      1.40 o
  -1  21   3       33.32       26.85      4.56 o
   0  21   3       18.53       19.87      2.25 o
   1  21   3       82.50       90.12      4.42 o
   2  21   3       44.66       42.99      2.89 o
   3  21   3        0.10       -0.19      2.82 o
  -3  22   3       11.47        8.31      3.27 o
  -2  22   3       31.73       30.87      2.54 o
  -1  22   3       84.09       95.04      5.95 o
   0  22   3       53.84       52.14      4.51 o
   1  22   3        5.09        5.97      1.60 o
   2  22   3       31.56       42.89      2.97 o
   3  22   3        2.06        1.51      4.11 o
  -3  23   3        3.11        9.31      3.32 o
  -2  23   3        0.13        0.53      1.53 o
  -1  23   3        6.38        6.42      1.96 o
   0  23   3       29.85       33.01      4.14 o
   1  23   3      163.85      175.09      6.11 o
   2  23   3        5.26        2.21      1.58 o
  -2  24   3       11.04       10.32      2.55 o
  -1  24   3       73.98       69.19      5.55 o
   0  24   3        2.11        1.04      1.90 o
   1  24   3       15.36       23.23      3.38 o
   2  24   3       16.47       17.60      2.27 o
  -2  25   3        4.42        2.63      2.21 o
  -1  25   3        3.12        0.75      2.54 o
   0  25   3       12.04       14.03      2.59 o
   1  25   3       27.31       30.83      3.35 o
   2  25   3        0.32        3.55      4.54 o
   0  26   3        0.77       -0.90      3.06 o
   1  26   3       17.82       17.21      4.30 o
  -6   0   4        4.29        7.21      3.38 o
  -5   0   4       32.62       34.78      4.37 o
  -4   0   4       59.22       53.51      4.30 o
  -3   0   4      730.38      747.53      8.40 o
  -2   0   4      125.69      108.78      2.24 o
  -1   0   4      703.86      771.32      9.03 o
   0   0   4     8549.65     8618.44    140.36 o
   1   0   4      190.58      221.54      4.97 o
   2   0   4      549.04      558.23      5.68 o
   3   0   4       11.93        9.70      0.88 o
   4   0   4        7.95        7.73      1.06 o
   5   0   4        0.17       -0.69      2.23 o
  -6   1   4        3.64        7.03      2.95 o
  -5   1   4        1.50        1.01      1.62 o
  -4   1   4       14.64       15.19      1.53 o
  -3   1   4     1240.37     1269.60     11.24 o
  -2   1   4      279.31      258.73      2.58 o
  -1   1   4     2993.61     2989.04     20.72 o
   0   1   4     1552.98     1654.41     15.59 o
   1   1   4      290.32      286.51      5.89 o
   2   1   4     4659.32     4834.52     29.04 o
   3   1   4       43.25       46.26      1.17 o
   4   1   4       79.54       83.78      1.77 o
   5   1   4        1.34        0.68      1.54 o
  -6   2   4        0.10       -1.14      1.86 o
  -5   2   4        0.02       -0.42      1.77 o
  -4   2   4       23.37       27.85      1.93 o
  -3   2   4      323.26      314.23      4.56 o
  -2   2   4     1769.05     1825.25     15.37 o
  -1   2   4     1018.73     1077.87      7.85 o
   0   2   4     1304.42     1415.64     13.47 o
   1   2   4      581.34      661.97      7.98 o
   2   2   4     1370.40     1357.24      8.97 o
   3   2   4       58.98       63.54      1.35 o
   4   2   4        9.40       10.99      0.90 o
   5   2   4        0.90       -1.15      2.16 o
  -6   3   4        8.31       11.09      3.67 o
  -5   3   4        9.82       10.52      2.06 o
  -4   3   4       88.42       80.71      2.61 o
  -3   3   4       89.60       88.71      1.89 o
  -2   3   4      671.51      662.17      7.05 o
  -1   3   4     4448.28     4453.91     34.55 o
   0   3   4      880.70      908.85      6.80 o
   1   3   4     3998.59     3980.05     62.36 o
   2   3   4     1748.59     1745.00     13.52 o
   3   3   4       99.49       86.48      1.80 o
   4   3   4       17.21       15.03      0.99 o
   5   3   4        0.22       -1.39      1.39 o
  -6   4   4        0.06        5.97      3.27 o
  -5   4   4        8.22        7.63      2.07 o
  -4   4   4        2.91        3.46      1.03 o
  -3   4   4       12.79       14.42      1.22 o
  -2   4   4      234.54      225.28      2.21 o
  -1   4   4        0.06       -0.25      0.43 o
   0   4   4      113.97      123.23      1.34 o
   1   4   4        0.31        0.54      0.35 o
   2   4   4     1510.19     1489.54     11.80 o
   3   4   4       36.33       33.99      1.31 o
   4   4   4        0.23        0.17      0.63 o
   5   4   4        0.03       -0.30      1.93 o
  -6   5   4        5.09       10.21      3.50 o
  -5   5   4       12.13        9.11      2.21 o
  -4   5   4       27.80       25.95      2.12 o
  -3   5   4       12.24        9.87      0.94 o
  -2   5   4       71.40       77.97      1.56 o
  -1   5   4     2177.57     2169.12     17.06 o
   0   5   4       29.23       15.55      0.48 o
   1   5   4      192.21      197.52      2.24 o
   2   5   4      448.40      469.18      5.36 o
   3   5   4       16.44       15.25      0.89 o
   4   5   4        5.89        4.20      0.85 o
   5   5   4        8.46        9.00      1.40 o
  -6   6   4        2.89        4.26      3.34 o
  -5   6   4       10.72       11.45      1.84 o
  -4   6   4       27.13       27.81      1.93 o
  -3   6   4      316.42      308.93      4.28 o
  -2   6   4      232.72      255.77      4.15 o
  -1   6   4      313.70      350.05      3.35 o
   0   6   4        0.37       -0.09      0.39 o
   1   6   4       59.72       67.70      1.10 o
   2   6   4       19.19       18.89      1.33 o
   3   6   4      103.79      105.18      2.21 o
   4   6   4       11.65       12.52      1.07 o
   5   6   4        0.55       -1.07      1.16 o
  -5   7   4       42.29       40.89      2.72 o
  -4   7   4       17.18       16.72      1.48 o
  -3   7   4       65.23       70.16      2.01 o
  -2   7   4      539.58      585.55      7.10 o
  -1   7   4      482.44      549.16      5.63 o
   0   7   4      775.09      884.27     10.39 o
   1   7   4        8.60        6.51      0.49 o
   2   7   4      148.34      136.01      3.07 o
   3   7   4        8.08        4.96      0.85 o
   4   7   4       12.10       11.65      1.33 o
   5   7   4        5.97        3.16      1.40 o
  -5   8   4        6.55        7.71      2.32 o
  -4   8   4       64.65       64.07      2.77 o
  -3   8   4       69.33       67.43      1.99 o
  -2   8   4      307.53      336.49      4.70 o
  -1   8   4      880.01      972.22      7.52 o
   0   8   4     2002.91     2176.83     17.62 o
   1   8   4       47.75       54.83      1.11 o
   2   8   4        2.55        3.51      1.63 o
   3   8   4       50.33       51.48      3.02 o
   4   8   4        9.57        7.77      1.26 o
   5   8   4        8.93        4.93      1.54 o
  -5   9   4        1.39        1.14      1.87 o
  -4   9   4      136.84      135.63      3.24 o
  -3   9   4      174.01      166.08      3.28 o
  -2   9   4       81.37       84.03      2.18 o
  -1   9   4     1115.11     1123.14      9.54 o
   0   9   4      334.65      328.10      3.68 o
   1   9   4      298.64      273.75      4.20 o
   2   9   4        5.09        4.86      1.47 o
   3   9   4        4.91        4.25      0.94 o
   4   9   4       68.57       73.44      2.58 o
   5   9   4        1.56        1.36      1.38 o
  -5  10   4        0.75        1.86      1.54 o
  -4  10   4        7.68        9.04      1.32 o
  -3  10   4       92.05       89.36      2.36 o
  -2  10   4      155.89      148.45      3.05 o
  -1  10   4        3.06        5.28      0.43 o
   0  10   4     1061.30     1128.37     11.42 o
   1  10   4       56.40       40.86      1.66 o
   2  10   4      735.16      739.21     16.25 o
   3  10   4        8.08        7.55      1.09 o
   4  10   4        6.47        4.95      1.20 o
   5  10   4        0.02        0.00      1.35 o
  -5  11   4        5.42        7.04      1.65 o
  -4  11   4       90.89       82.82      2.65 o
  -3  11   4       48.15       41.24      2.05 o
  -2  11   4      142.90      141.80      6.09 o
  -1  11   4     1469.72     1399.03     11.73 o
   0  11   4       72.15       57.60      1.33 o
   1  11   4      766.21      786.27      6.36 o
   2  11   4      176.17      176.36      4.15 o
   3  11   4       10.93       10.93      2.01 o
   4  11   4        0.48        1.19      1.24 o
   5  11   4        0.90       -0.07      1.37 o
  -5  12   4        5.29        6.46      1.66 o
  -4  12   4        4.47        4.76      1.23 o
  -3  12   4       29.06       31.38      1.74 o
  -2  12   4      154.56      144.82      3.27 o
  -1  12   4        4.94        6.92      0.73 o
   0  12   4      230.94      238.45      2.95 o
   1  12   4       87.29       77.24      2.58 o
   2  12   4      297.52      308.31      4.65 o
   3  12   4        0.24       -0.80      0.80 o
   4  12   4        0.62       -0.91      0.91 o
   5  12   4        2.69        5.15      1.96 o
  -5  13   4        1.07        0.71      1.43 o
  -4  13   4       28.52       29.53      2.31 o
  -3  13   4       94.13       85.22      4.87 o
  -2  13   4       19.44       25.70      2.22 o
  -1  13   4      508.27      488.13      6.87 o
   0  13   4      171.68      163.43      2.41 o
   1  13   4      687.71      697.57      7.15 o
   2  13   4       10.90       11.34      2.29 o
   3  13   4       40.12       42.99      3.00 o
   4  13   4       18.65       18.24      1.78 o
   5  13   4        0.11       -1.58      1.58 o
  -5  14   4        2.91        1.42      1.65 o
  -4  14   4       83.26       81.08      3.23 o
  -3  14   4      127.12      133.92      3.69 o
  -2  14   4        0.91       -0.98      1.25 o
  -1  14   4       49.43       57.85      2.36 o
   0  14   4      503.70      499.28      5.01 o
   1  14   4      945.85      915.75      7.52 o
   2  14   4       16.39       20.39      1.34 o
   3  14   4        0.01       -0.14      0.91 o
   4  14   4       16.54       16.81      1.72 o
   5  14   4        3.28        2.12      2.57 o
  -5  15   4        1.96        6.92      3.12 o
  -4  15   4        6.06        7.92      1.71 o
  -3  15   4      186.90      182.51      5.58 o
  -2  15   4      121.08      109.52      3.95 o
  -1  15   4     1040.47      947.72     13.14 o
   0  15   4       10.33        9.87      0.88 o
   1  15   4      247.40      241.32      3.53 o
   2  15   4        1.11       -0.02      0.75 o
   3  15   4       22.58       25.54      1.89 o
   4  15   4       35.88       41.38      3.08 o
  -4  16   4       20.00       21.22      4.04 o
  -3  16   4       25.06       26.25      2.61 o
  -2  16   4       38.73       37.52      2.80 o
  -1  16   4       58.50       47.07      2.80 o
   0  16   4      272.29      272.03      4.04 o
   1  16   4       95.56       97.74      2.86 o
   2  16   4       13.51       13.43      1.56 o
   3  16   4        2.06        1.19      1.12 o
   4  16   4       44.53       46.46      3.11 o
  -4  17   4       22.02       21.51      2.91 o
  -3  17   4       78.16       68.86      3.63 o
  -2  17   4        7.65        4.88      1.55 o
  -1  17   4      227.13      202.96      5.27 o
   0  17   4        0.14        0.53      0.66 o
   1  17   4       60.49       57.47      1.88 o
   2  17   4        0.23       -0.86      0.91 o
   3  17   4       77.58       81.86      2.94 o
   4  17   4        4.86        4.36      1.65 o
  -4  18   4        2.10        2.67      2.01 o
  -3  18   4       24.11       26.32      2.78 o
  -2  18   4       56.16       58.88      3.03 o
  -1  18   4        4.83        6.98      1.65 o
   0  18   4       19.28       21.80      1.28 o
   1  18   4       41.06       40.40      1.77 o
   2  18   4       77.53       75.47      3.33 o
   3  18   4       33.74       31.47      3.21 o
   4  18   4       27.65       26.74      6.18 o
  -4  19   4       10.99       11.41      3.64 o
  -3  19   4       31.09       30.68      3.06 o
  -2  19   4        8.16        8.96      1.60 o
  -1  19   4       37.94       38.37      3.64 o
   0  19   4        3.07        2.94      1.17 o
   1  19   4       54.77       46.11      1.92 o
   2  19   4       10.02        8.91      1.46 o
   3  19   4       24.36       23.15      2.08 o
   4  19   4        0.97        2.31      1.96 o
  -4  20   4        0.12        2.72      3.13 o
  -3  20   4        4.06        3.89      1.84 o
  -2  20   4        7.58       10.52      2.27 o
  -1  20   4       17.38       14.22      2.30 o
   0  20   4       15.64       10.86      1.90 o
   1  20   4       34.89       32.78      1.75 o
   2  20   4        0.77        0.70      1.42 o
   3  20   4       32.49       32.06      2.35 o
  -3  21   4        3.75        2.81      1.95 o
  -2  21   4       10.16       11.21      1.79 o
  -1  21   4        9.73        8.96      2.78 o
   0  21   4        0.90       -1.14      1.47 o
   1  21   4        0.17       -0.25      1.02 o
   2  21   4       57.31       58.56      2.72 o
   3  21   4        6.20        6.30      2.79 o
  -3  22   4       25.28       25.90      4.53 o
  -2  22   4       15.24       15.91      2.85 o
  -1  22   4        0.49        1.45      1.65 o
   0  22   4        6.54        6.34      1.91 o
   1  22   4        8.47       10.13      1.51 o
   2  22   4        5.77        5.31      1.66 o
   3  22   4        0.11        1.21      1.95 o
  -3  23   4        0.19        2.06      2.94 o
  -2  23   4       10.80       11.14      2.20 o
  -1  23   4        8.49        8.08      2.03 o
   0  23   4        0.81       -1.19      1.71 o
   1  23   4        1.81        2.32      1.93 o
   2  23   4        0.63        2.06      1.52 o
  -2  24   4       11.38       13.26      2.74 o
  -1  24   4        1.17        4.53      2.86 o
   0  24   4        2.46        1.89      1.93 o
   1  24   4       14.71       10.80      2.31 o
   2  24   4        3.68        2.16      3.39 o
  -2  25   4        3.25       -0.70      4.09 o
  -1  25   4       87.26       88.41      6.58 o
   0  25   4        1.79        1.86      1.96 o
   1  25   4        7.62        4.23      3.35 o
   0  26   4        7.08        1.86      1.96 o
   1  26   4       43.35       55.28      6.41 o
  -6   1   5        0.51       -0.41      2.02 o
  -5   1   5       16.69       16.21      2.45 o
  -4   1   5        3.26        4.36      1.12 o
  -3   1   5       28.15       28.86      1.28 o
  -2   1   5      512.08      550.96      4.64 o
  -1   1   5       50.82       63.17      0.93 o
   0   1   5      298.72      299.65      3.53 o
   2   1   5     1263.47     1254.45      8.42 o
   3   1   5       68.81       75.61      1.67 o
   4   1   5        0.58       -0.52      0.60 o
   5   1   5        2.87       -1.60      2.26 o
  -6   2   5       19.83       25.56      4.45 o
  -5   2   5       13.28       19.25      2.81 o
  -4   2   5        6.09        5.23      1.24 o
  -3   2   5       52.00       50.15      1.56 o
  -2   2   5       22.04       23.26      0.77 o
  -1   2   5      199.42      146.43      2.13 o
   0   2   5        0.74        0.45      0.42 o
   2   2   5      345.12      354.61      5.73 o
   3   2   5       34.55       29.98      1.07 o
   4   2   5        4.57        5.01      0.75 o
   5   2   5        1.13        1.02      2.48 o
  -6   3   5        0.08        6.12      3.11 o
  -5   3   5        2.26        1.92      1.66 o
  -4   3   5      116.47      129.00      3.68 o
  -3   3   5       17.24       14.06      0.97 o
  -2   3   5     1403.40     1449.51      9.86 o
  -1   3   5       73.81       92.14      1.24 o
   0   3   5     1260.51     1282.28     10.74 o
   1   3   5      239.62      251.48      6.05 o
   2   3   5      253.98      220.06      2.83 o
   3   3   5      241.90      251.15      2.78 o
   4   3   5       18.96       18.64      1.09 o
   5   3   5        3.65        3.15      2.59 o
  -6   4   5       22.39       24.33      4.38 o
  -5   4   5        2.90        1.63      1.79 o
  -4   4   5      137.50      140.31      3.05 o
  -3   4   5       74.48       76.62      2.00 o
  -2   4   5        0.15        0.65      0.32 o
  -1   4   5      220.03      184.89      2.53 o
   0   4   5      916.28      960.19      7.31 o
   1   4   5     1117.84     1129.00     19.73 o
   2   4   5     1156.10     1132.35      9.32 o
   3   4   5       17.81       17.96      1.11 o
   4   4   5       19.79       18.55      1.19 o
   5   4   5       11.96       10.70      2.74 o
  -6   5   5        0.14        4.30      3.22 o
  -5   5   5        0.71        1.09      1.77 o
  -4   5   5      583.77      587.36      7.11 o
  -3   5   5      147.23      134.22      2.66 o
  -2   5   5        2.54        0.34      0.39 o
  -1   5   5       87.67       82.84      1.54 o
   0   5   5      354.96      340.81      3.33 o
   1   5   5      944.78      983.38     12.48 o
   2   5   5      213.11      201.41      2.95 o
   3   5   5      280.50      305.22      3.88 o
   4   5   5       12.29       13.11      1.26 o
   5   5   5        4.76        4.88      1.41 o
  -5   6   5       19.36       14.74      2.72 o
  -4   6   5        0.90        3.31      1.03 o
  -3   6   5       66.67       70.26      2.36 o
  -2   6   5      400.34      376.26      3.55 o
  -1   6   5      546.13      546.06      4.91 o
   0   6   5        9.58        1.49      0.26 o
   1   6   5       19.85       38.32      2.11 o
   2   6   5        3.46        6.65      0.62 o
   3   6   5        2.24        2.05      0.88 o
   4   6   5        1.01        2.06      0.85 o
   5   6   5       20.00       16.30      1.93 o
  -5   7   5        0.00       -0.78      1.46 o
  -4   7   5      103.06      109.40      4.87 o
  -3   7   5      146.43      145.11      2.86 o
  -2   7   5       68.94       62.29      1.95 o
  -1   7   5      192.17      203.40      2.14 o
   0   7   5      461.23      547.69      5.34 o
   1   7   5      474.04      460.84      5.86 o
   2   7   5      484.08      484.61      6.05 o
   3   7   5        0.10       -0.63      0.66 o
   4   7   5        1.07       -0.22      0.80 o
   5   7   5        0.71       -0.79      1.18 o
  -5   8   5        0.49        2.05      1.48 o
  -4   8   5       22.75       23.29      1.98 o
  -3   8   5      226.15      219.87      3.64 o
  -2   8   5       13.68       10.21      1.21 o
  -1   8   5       57.93       36.47      0.92 o
   0   8   5      403.10      405.87      4.31 o
   1   8   5      356.91      381.98      5.50 o
   2   8   5        8.94        6.80      1.63 o
   3   8   5       17.18       16.51      1.79 o
   4   8   5       10.49        8.70      2.33 o
   5   8   5        8.89        7.71      1.63 o
  -5   9   5        5.58        5.07      1.62 o
  -4   9   5       71.75       73.22      3.08 o
  -3   9   5      592.74      586.22      6.84 o
  -2   9   5       49.60       59.88      2.42 o
  -1   9   5      198.74      181.66      2.29 o
   0   9   5      112.85      124.64      1.88 o
   1   9   5      199.45      199.78      2.90 o
   2   9   5       83.53       84.51      4.45 o
   3   9   5       31.57       30.53      1.75 o
   4   9   5       13.55       14.88      1.52 o
   5   9   5        0.26        0.27      1.33 o
  -5  10   5        0.23        0.19      1.98 o
  -4  10   5       13.95       16.27      1.50 o
  -3  10   5       44.10       40.61      1.78 o
  -2  10   5       98.34      101.26      3.16 o
  -1  10   5      789.06      787.02      7.11 o
   0  10   5      312.65      296.73      3.29 o
   1  10   5        5.46        9.54      1.13 o
   2  10   5       18.17       15.53      1.59 o
   3  10   5        5.61        3.44      0.98 o
   4  10   5       11.90       10.47      1.40 o
   5  10   5        0.94        2.13      1.41 o
  -5  11   5        1.68        2.76      1.50 o
  -4  11   5        0.07        0.06      1.08 o
  -3  11   5      391.71      376.60      6.15 o
  -2  11   5       77.88       86.20      2.50 o
  -1  11   5      358.99      409.58      4.97 o
   0  11   5      554.18      585.19      5.48 o
   1  11   5       92.72       95.53      2.36 o
   2  11   5      130.32      122.21      2.78 o
   3  11   5        7.14        6.73      1.15 o
   4  11   5        0.03       -0.76      0.91 o
   5  11   5        0.17       -0.14      1.35 o
  -5  12   5        3.36        3.82      1.59 o
  -4  12   5        0.04       -0.89      0.89 o
  -3  12   5       64.82       62.18      2.56 o
  -2  12   5        8.78        4.98      1.10 o
  -1  12   5      395.21      393.12      5.71 o
   0  12   5        0.03        0.02      0.43 o
   1  12   5       88.83       86.17      1.86 o
   2  12   5      226.59      221.35      3.97 o
   3  12   5        6.19        7.54      1.25 o
   4  12   5        0.12       -1.00      1.00 o
   5  12   5        0.11       -1.59      1.59 o
  -5  13   5        5.21        4.68      1.66 o
  -4  13   5        0.45       -0.23      1.62 o
  -3  13   5      309.39      277.01      6.68 o
  -2  13   5       59.69       52.38      2.20 o
  -1  13   5       67.92       76.98      2.70 o
   0  13   5       12.32       15.06      0.88 o
   1  13   5       54.50       52.92      1.77 o
   2  13   5     1138.01     1131.11     15.51 o
   3  13   5        0.25       -0.47      0.92 o
   4  13   5        4.11        2.06      1.19 o
   5  13   5        4.27        3.61      2.03 o
  -5  14   5        0.14        2.17      1.54 o
  -4  14   5        7.08        3.61      1.47 o
  -3  14   5      105.13       93.25      3.81 o
  -2  14   5      177.77      144.01      4.44 o
  -1  14   5      221.40      207.83      3.75 o
   0  14   5       81.32       65.56      1.54 o
   1  14   5        7.37        8.51      0.85 o
   2  14   5       32.64       36.77      2.09 o
   3  14   5       27.73       35.06      2.12 o
   4  14   5        0.65        0.86      1.15 o
  -5  15   5        0.54        7.87      3.19 o
  -4  15   5        1.18        1.27      1.38 o
  -3  15   5       53.84       43.40      2.49 o
  -2  15   5      241.18      204.36      5.47 o
  -1  15   5       30.19       25.67      2.52 o
   0  15   5      127.90      130.92      2.44 o
   1  15   5        8.73       12.26      1.07 o
   2  15   5        5.79        3.41      0.90 o
   3  15   5       80.73       90.09      2.93 o
   4  15   5        0.75       -0.27      1.18 o
  -4  16   5        0.07       -0.06      3.39 o
  -3  16   5       16.56       13.12      2.16 o
  -2  16   5       21.57       25.31      2.40 o
  -1  16   5      234.37      220.59      5.41 o
   0  16   5       36.42       37.45      1.48 o
   1  16   5      138.86      127.65      3.21 o
   2  16   5       33.59       33.72      1.74 o
   3  16   5       34.10       37.23      2.30 o
   4  16   5        4.80        5.39      1.51 o
  -4  17   5        4.71        8.11      2.22 o
  -3  17   5        0.09       -1.15      2.04 o
  -2  17   5       42.52       46.59      3.85 o
  -1  17   5       47.81       48.04      4.81 o
   0  17   5       29.88       23.17      1.20 o
   1  17   5        1.67        0.44      0.97 o
   2  17   5       41.11       39.31      1.90 o
   3  17   5       39.46       40.59      2.42 o
   4  17   5        6.11        4.91      1.87 o
  -4  18   5       15.07       19.33      3.07 o
  -3  18   5        7.06        6.66      1.92 o
  -2  18   5        3.93        2.70      1.54 o
  -1  18   5      164.83      170.49      5.00 o
   0  18   5      128.72      142.45      3.21 o
   1  18   5       63.96       60.53      2.42 o
   2  18   5        0.05       -0.51      0.96 o
   3  18   5        2.92        4.88      1.79 o
   4  18   5        8.90       14.03      2.78 o
  -4  19   5        0.13        0.78      2.64 o
  -3  19   5       83.77       78.00      4.18 o
  -2  19   5      181.91      173.81      9.20 o
  -1  19   5       16.87       15.69      2.10 o
   0  19   5      140.73      163.80      3.47 o
   1  19   5       94.32       98.97      2.77 o
   2  19   5       18.28       22.40      1.88 o
   3  19   5       80.31       83.02      3.09 o
   4  19   5        1.24        3.09      3.03 o
  -4  20   5       42.68       54.85      6.18 o
  -3  20   5        5.05        2.22      2.72 o
  -2  20   5       45.61       39.67      3.20 o
  -1  20   5       81.79       91.19      3.91 o
   0  20   5      100.59      117.52      3.58 o
   1  20   5       80.12       75.82      2.33 o
   2  20   5        0.57        2.05      1.20 o
   3  20   5        2.88        5.81      1.49 o
  -3  21   5        9.59       14.98      2.63 o
  -2  21   5       20.05       24.19      2.27 o
  -1  21   5        3.20        3.86      2.18 o
   0  21   5       60.12       57.90      3.74 o
   1  21   5       53.77       60.17      2.26 o
   2  21   5       18.30       24.31      2.05 o
   3  21   5        2.13        1.46      1.59 o
  -3  22   5       10.31        7.65      3.40 o
  -2  22   5        3.33        3.68      1.64 o
  -1  22   5        2.39        1.61      1.70 o
   0  22   5       52.34       51.08      4.25 o
   1  22   5       22.85       19.52      2.32 o
   2  22   5       27.90       35.14      2.39 o
   3  22   5        5.93        5.78      2.18 o
  -3  23   5       37.35       35.78      5.08 o
  -2  23   5        3.95        1.74      1.64 o
  -1  23   5        2.08        2.47      1.82 o
   0  23   5       16.67       15.85      2.57 o
   1  23   5       11.04       11.24      2.41 o
   2  23   5       19.32       20.76      2.35 o
  -2  24   5        7.20        8.62      2.60 o
  -1  24   5       40.78       35.90      4.84 o
   0  24   5      121.17      122.60      6.69 o
   1  24   5        1.56        3.98      2.03 o
   2  24   5        0.05        2.39      3.40 o
  -2  25   5        5.54        7.96      2.55 o
  -1  25   5       14.03       16.26      2.92 o
   0  25   5       11.65        8.39      2.43 o
   1  25   5        1.78        2.72      3.26 o
  -1  26   5        0.11       -3.13      3.13 o
   0  26   5        0.05       -0.48      2.02 o
  -6   0   6        0.45        1.44      2.96 o
  -5   0   6        3.15        4.11      2.68 o
  -4   0   6        0.37       -1.37      1.54 o
  -3   0   6      434.10      403.07      8.95 o
  -2   0   6      471.80      560.59      6.23 o
  -1   0   6      571.07      604.79      7.54 o
   0   0   6     1469.39     1565.36     26.71 o
   1   0   6      636.94      718.95     13.11 o
   2   0   6      864.17      887.40     14.44 o
   3   0   6        2.53        6.82      1.65 o
   4   0   6       45.82       43.21      3.15 o
  -6   1   6        6.93        1.14      3.08 o
  -5   1   6       33.87       31.40      3.04 o
  -4   1   6      136.50      143.27      3.52 o
  -3   1   6       40.70       39.45      1.55 o
  -2   1   6     2346.65     2461.94     19.74 o
  -1   1   6     1417.80     1376.82     11.32 o
   0   1   6     6238.53     6251.93     58.15 o
   1   1   6        0.69        1.84      0.55 o
   2   1   6      272.93      268.58      3.21 o
   3   1   6      564.49      534.20      4.61 o
   4   1   6        0.58       -0.18      0.73 o
  -6   2   6        2.42        6.34      3.25 o
  -5   2   6        4.33        8.71      2.17 o
  -4   2   6        5.20        3.48      1.23 o
  -3   2   6      152.54      153.02      3.30 o
  -2   2   6      335.56      310.47      3.53 o
  -1   2   6     1259.68     1315.10      9.75 o
   0   2   6       37.61       49.13      1.25 o
   1   2   6     2339.44     2389.03     22.18 o
   2   2   6       25.60       33.97      1.77 o
   3   2   6       15.09       13.04      1.68 o
   4   2   6        7.91        8.75      0.85 o
  -6   3   6        2.20        1.11      3.05 o
  -5   3   6       36.39       46.83      3.66 o
  -4   3   6        0.01        0.72      0.99 o
  -3   3   6      486.44      481.59      4.80 o
  -2   3   6      298.37      294.40      3.41 o
  -1   3   6      455.55      458.20      4.40 o
   0   3   6     1985.34     1907.45     15.69 o
   1   3   6     1527.65     1533.53     18.06 o
   2   3   6      680.23      671.87     14.31 o
   3   3   6      407.18      399.78      4.22 o
   4   3   6        0.73        0.83      0.79 o
  -6   4   6        2.15        7.33      3.40 o
  -5   4   6       25.15       28.41      5.64 o
  -4   4   6       66.98       63.13      2.64 o
  -3   4   6      114.75      114.63      2.44 o
  -2   4   6      421.21      445.43      3.99 o
  -1   4   6      594.19      657.65      5.38 o
   0   4   6      167.72      168.11      1.82 o
   1   4   6        5.83        6.17      0.82 o
   2   4   6      189.09      182.04      2.84 o
   3   4   6      181.04      184.26      2.59 o
   4   4   6        8.83        9.33      1.09 o
   5   4   6        0.03       -1.92      1.92 o
  -5   5   6       32.63       32.89      3.13 o
  -4   5   6      124.68      122.23      4.48 o
  -3   5   6      252.13      257.14      5.11 o
  -2   5   6      254.40      268.47      2.77 o
  -1   5   6      421.79      397.61      4.01 o
   0   5   6     2239.69     2280.20     15.08 o
   1   5   6        4.02        5.33      0.62 o
   2   5   6       58.74       54.46      1.84 o
   3   5   6       21.21       18.60      1.33 o
   4   5   6        6.40        4.86      0.98 o
   5   5   6        0.11       -0.04      1.19 o
  -5   6   6       34.24       30.70      2.46 o
  -4   6   6       31.33       30.04      1.79 o
  -3   6   6        0.63       -0.27      0.65 o
  -2   6   6       35.91       40.43      0.98 o
  -1   6   6       67.22       74.57      1.12 o
   0   6   6     1890.09     2070.04     15.01 o
   1   6   6       52.13       54.36      1.54 o
   2   6   6        8.49        7.36      1.00 o
   3   6   6      171.92      175.20      3.41 o
   4   6   6       11.69       11.39      1.21 o
   5   6   6        2.44        2.70      1.34 o
  -5   7   6        1.72        3.04      1.51 o
  -4   7   6       59.65       55.35      2.19 o
  -3   7   6        0.05       -0.69      0.69 o
  -2   7   6       64.75       69.53      1.41 o
  -1   7   6      999.68     1044.13      8.02 o
   0   7   6       44.69       41.44      0.85 o
   1   7   6      261.68      302.58      4.19 o
   2   7   6      153.84      156.58      3.41 o
   3   7   6       51.61       50.66      2.00 o
   4   7   6       24.42       22.06      2.08 o
   5   7   6        0.13        0.03      1.28 o
  -5   8   6       34.91       32.20      2.52 o
  -4   8   6       25.90       25.75      1.70 o
  -3   8   6      279.93      266.54      4.71 o
  -2   8   6       24.84       21.92      1.62 o
  -1   8   6       58.25       63.55      1.17 o
   0   8   6        5.59       10.37      0.73 o
   1   8   6      220.01      224.80      5.15 o
   2   8   6       12.89       12.72      1.06 o
   3   8   6       42.90       49.26      1.99 o
   4   8   6        2.23        3.05      1.09 o
   5   8   6        8.10        5.23      1.54 o
  -5   9   6       59.46       63.85      3.18 o
  -4   9   6       11.31       12.51      1.38 o
  -3   9   6       75.91       71.21      2.86 o
  -2   9   6       64.23       72.03      2.59 o
  -1   9   6      540.52      576.44      6.02 o
   0   9   6      883.86      897.18      7.60 o
   1   9   6      206.48      224.85      4.49 o
   2   9   6      138.65      145.81      2.63 o
   3   9   6       27.53       25.85      1.65 o
   4   9   6        0.00       -0.62      0.98 o
   5   9   6        2.58        0.28      1.32 o
  -5  10   6        3.49        6.49      1.67 o
  -4  10   6        0.00        0.15      0.93 o
  -3  10   6      505.60      487.82      8.90 o
  -2  10   6      992.44      977.65     13.41 o
  -1  10   6      113.02      105.11      1.80 o
   0  10   6       53.69       59.81      1.45 o
   1  10   6      405.33      422.71      5.57 o
   2  10   6      266.46      265.38      4.79 o
   3  10   6       79.62       94.63      2.72 o
   4  10   6        0.22       -0.60      0.91 o
   5  10   6        0.11       -0.06      1.36 o
  -5  11   6       39.75       46.79      3.01 o
  -4  11   6        0.98        1.94      1.07 o
  -3  11   6      363.60      333.18      5.68 o
  -2  11   6        0.01       -0.76      0.76 o
  -1  11   6      495.40      498.78      5.03 o
   0  11   6      566.40      555.01      5.32 o
   1  11   6       37.09       31.22      1.60 o
   2  11   6      186.53      188.66      4.89 o
   3  11   6      101.75       99.81      3.71 o
   4  11   6        0.12       -0.28      1.02 o
   5  11   6        0.86        2.27      2.06 o
  -5  12   6        6.44        8.11      2.39 o
  -4  12   6       33.90       37.51      2.12 o
  -3  12   6       90.07       83.61      2.88 o
  -2  12   6      234.03      222.25      4.18 o
  -1  12   6       94.61       78.59      1.91 o
   0  12   6       65.84       51.62      1.47 o
   1  12   6      754.52      763.11      8.91 o
   2  12   6      483.03      483.67      6.35 o
   3  12   6        8.88        8.93      1.29 o
   4  12   6        0.00        0.30      1.08 o
   5  12   6        0.28        2.84      1.92 o
  -5  13   6       23.70       23.31      3.22 o
  -4  13   6        9.82       11.99      1.43 o
  -3  13   6       70.80       67.81      2.68 o
  -2  13   6      152.85      143.39      3.39 o
  -1  13   6       28.10       27.54      1.81 o
   0  13   6      701.61      667.33      5.76 o
   1  13   6       21.53       21.30      1.12 o
   2  13   6       23.46       25.42      1.73 o
   3  13   6       14.08       14.56      1.55 o
   4  13   6        1.16        2.24      1.21 o
  -5  14   6        3.96        3.60      2.68 o
  -4  14   6        7.44        8.31      1.39 o
  -3  14   6      160.35      160.04      3.99 o
  -2  14   6        4.80        6.24      1.17 o
  -1  14   6       85.21       88.95      3.30 o
   0  14   6       24.17       27.59      1.18 o
   1  14   6       15.06       12.99      0.94 o
   2  14   6       18.77       20.23      1.62 o
   3  14   6       37.05       38.01      2.23 o
   4  14   6        2.11        1.30      1.19 o
  -5  15   6        5.24        7.20      3.27 o
  -4  15   6        1.75        3.26      1.43 o
  -3  15   6        4.68        1.27      1.26 o
  -2  15   6      120.34      114.16      4.10 o
  -1  15   6        5.65        3.43      1.77 o
   0  15   6     1310.16     1269.41      9.82 o
   1  15   6        0.33        0.68      0.71 o
   2  15   6        2.13        1.54      0.85 o
   3  15   6       45.87       47.94      2.54 o
   4  15   6        4.17        4.42      1.36 o
  -4  16   6        3.11        3.60      1.56 o
  -3  16   6       67.00       59.72      3.89 o
  -2  16   6        3.25        3.14      1.40 o
  -1  16   6       42.06       33.22      2.54 o
   0  16   6       25.28       26.62      1.24 o
   1  16   6       52.04       48.51      1.77 o
   2  16   6       56.58       61.44      2.09 o
   3  16   6        6.06        7.16      1.37 o
   4  16   6        6.38        5.34      1.54 o
  -4  17   6        3.04        7.89      2.14 o
  -3  17   6       10.86       10.26      3.11 o
  -2  17   6      140.03      134.78      4.70 o
  -1  17   6        1.88        0.38      1.33 o
   0  17   6      247.97      229.02      3.15 o
   1  17   6      110.05      118.90      3.39 o
   2  17   6        3.77        1.90      0.98 o
   3  17   6        1.51        0.70      1.17 o
   4  17   6       15.91       13.29      2.09 o
  -4  18   6        1.74        2.77      2.06 o
  -3  18   6       17.90       18.23      2.56 o
  -2  18   6       27.95       28.50      3.35 o
  -1  18   6      135.69      130.57      7.54 o
   0  18   6       43.47       39.85      1.70 o
   1  18   6       62.02       58.96      2.03 o
   2  18   6       15.66       15.73      1.46 o
   3  18   6        3.37        0.50      1.44 o
   4  18   6        1.50        2.22      1.60 o
  -4  19   6       10.78       11.09      3.40 o
  -3  19   6        5.45        5.87      2.03 o
  -2  19   6       22.51       23.08      2.56 o
  -1  19   6       71.05       67.28      7.24 o
   0  19   6       76.00       74.85      2.52 o
   1  19   6       70.84       69.40      2.22 o
   2  19   6       48.01       49.62      2.52 o
   3  19   6        0.29        1.80      1.27 o
  -4  20   6        6.66       10.08      3.71 o
  -3  20   6        2.62        2.05      1.83 o
  -2  20   6        8.06       12.39      2.31 o
  -1  20   6        0.66       -0.51      1.41 o
   0  20   6       13.31       13.66      3.53 o
   1  20   6        5.63        6.52      1.14 o
   2  20   6        0.78        1.28      1.20 o
   3  20   6       24.56       26.37      2.20 o
  -3  21   6        9.31       14.03      2.57 o
  -2  21   6        1.07        0.31      1.69 o
  -1  21   6        7.29        5.23      2.17 o
   0  21   6        0.11       -1.44      1.44 o
   1  21   6        0.15       -0.29      0.94 o
   2  21   6       18.73       20.12      1.98 o
   3  21   6        3.52        2.72      1.63 o
  -3  22   6       10.54       18.65      4.16 o
  -2  22   6        0.24       -0.41      1.63 o
  -1  22   6       23.84       21.03      2.63 o
   0  22   6        2.33        0.55      1.74 o
   1  22   6       10.89        5.87      1.36 o
   2  22   6        2.20        2.28      1.34 o
   3  22   6        1.58        3.68      1.71 o
  -2  23   6       63.93       72.22      3.54 o
  -1  23   6        2.82        3.73      1.69 o
   0  23   6        3.69        0.90      1.80 o
   1  23   6        5.33        4.14      1.64 o
   2  23   6        0.23        1.00      1.31 o
  -2  24   6       85.46       98.38      6.72 o
  -1  24   6       19.11       19.14      2.94 o
   0  24   6       24.42       27.12      3.21 o
   1  24   6        0.01       -2.58      2.58 o
   2  24   6       13.33       19.24      2.87 o
  -1  25   6        0.66       -1.09      3.19 o
   0  25   6       35.70       39.34      3.74 o
   1  25   6       17.52       15.48      4.20 o
   0  26   6        0.00       -2.56      3.03 o
  -5   1   7       23.46       21.79      5.65 o
  -4   1   7       33.55       33.22      2.12 o
  -3   1   7       53.28       54.73      1.73 o
  -2   1   7      202.78      199.24      2.55 o
  -1   1   7       23.67       27.77      0.75 o
   0   1   7      226.28      224.35      3.11 o
   1   1   7       54.10       66.51      1.68 o
   2   1   7      228.14      228.09      2.97 o
   3   1   7       36.89       40.38      3.11 o
   4   1   7        0.03        0.06      0.86 o
  -5   2   7       37.73       42.98      3.47 o
  -4   2   7       20.15       19.05      1.74 o
  -3   2   7      132.51      135.82      2.22 o
  -2   2   7      444.33      485.73      4.78 o
  -1   2   7     1033.53     1153.12      8.77 o
   0   2   7      259.60      214.85      3.77 o
   1   2   7      140.64      134.73      2.14 o
   2   2   7       10.71       12.78      1.05 o
   3   2   7        2.20        2.45      1.47 o
   4   2   7       29.63       28.73      2.35 o
  -5   3   7       29.67       27.67      2.99 o
  -4   3   7       12.03       13.09      1.69 o
  -3   3   7      527.44      532.48      5.23 o
  -2   3   7      642.69      645.00      6.92 o
  -1   3   7     2470.10     2528.28     18.18 o
   0   3   7        0.32        1.26      0.34 o
   1   3   7      145.67      164.36      2.78 o
   2   3   7      763.82      767.66      9.53 o
   3   3   7      313.98      316.00      3.62 o
   4   3   7       20.26       20.44      1.57 o
  -5   4   7      109.37      107.09      5.77 o
  -4   4   7        3.93        3.25      1.23 o
  -3   4   7       23.31       25.85      1.98 o
  -2   4   7       26.27       22.97      0.77 o
  -1   4   7       63.26       55.12      1.08 o
   0   4   7       30.08       52.40      1.36 o
   1   4   7       43.84       58.24      2.25 o
   2   4   7      241.63      236.42      3.45 o
   3   4   7       96.46       93.65      2.30 o
   4   4   7       37.46       36.84      2.00 o
  -5   5   7        1.33        3.61      1.86 o
  -4   5   7        4.96        3.38      1.25 o
  -3   5   7      939.05      928.17      9.32 o
  -2   5   7       32.39       22.57      0.99 o
  -1   5   7      511.33      462.62      4.61 o
   0   5   7      147.86      133.08      1.53 o
   1   5   7        7.18       12.52      0.88 o
   2   5   7       50.59       51.42      1.59 o
   3   5   7      237.30      249.27      4.40 o
   4   5   7       62.93       63.90      2.11 o
   5   5   7        0.11       -1.13      1.20 o
  -5   6   7       59.36       60.29      2.99 o
  -4   6   7        0.31        0.31      0.93 o
  -3   6   7        4.52        5.62      0.93 o
  -2   6   7       13.94       13.58      0.83 o
  -1   6   7       46.00       32.98      0.99 o
   0   6   7     1171.25     1192.42      9.12 o
   1   6   7      864.05      886.93      9.28 o
   2   6   7        0.30       -0.29      0.51 o
   3   6   7        0.28       -0.37      0.81 o
   4   6   7        2.50        2.52      0.96 o
   5   6   7        0.12       -0.80      1.46 o
  -5   7   7        8.50       11.43      1.85 o
  -4   7   7       27.26       23.35      1.65 o
  -3   7   7      108.00      104.34      2.50 o
  -2   7   7      358.47      317.80      3.74 o
  -1   7   7       64.51       44.94      0.90 o
   0   7   7      331.65      310.36      3.02 o
   1   7   7       22.75       32.20      1.20 o
   2   7   7      153.81      152.34      3.11 o
   3   7   7       31.02       28.16      1.69 o
   4   7   7       17.53       17.42      1.43 o
   5   7   7        2.73        2.78      1.47 o
  -5   8   7       16.38       18.90      2.15 o
  -4   8   7        0.24        0.54      0.96 o
  -3   8   7       24.45       20.51      1.39 o
  -2   8   7      191.17      203.47      3.67 o
  -1   8   7       13.21       23.91      0.98 o
   0   8   7      451.12      407.02      4.49 o
   1   8   7      608.85      596.14      7.08 o
   2   8   7        7.38        4.67      0.76 o
   3   8   7       27.07       26.97      2.20 o
   4   8   7        2.36        2.43      1.14 o
   5   8   7        2.50        2.18      1.88 o
  -5   9   7       13.25       10.20      1.81 o
  -4   9   7        4.56        4.65      1.18 o
  -3   9   7       18.26       16.33      1.55 o
  -2   9   7      155.72      160.84      3.98 o
  -1   9   7      195.58      214.70      2.48 o
   0   9   7      815.60      876.45      8.94 o
   1   9   7        0.45        0.83      0.60 o
   2   9   7       21.45       22.95      1.30 o
   3   9   7       33.13       32.62      2.12 o
   4   9   7        1.03        1.44      1.11 o
   5   9   7        0.00       -0.89      1.29 o
  -5  10   7        3.55        4.26      1.67 o
  -4  10   7       25.83       27.84      1.87 o
  -3  10   7        3.01        2.02      1.02 o
  -2  10   7      422.77      407.13      5.89 o
  -1  10   7      282.36      312.73      3.26 o
   0  10   7      907.79      956.66      9.04 o
   1  10   7       12.13       18.91      1.28 o
   2  10   7       17.56       17.30      1.49 o
   3  10   7       13.88       14.00      1.40 o
   4  10   7        0.74        0.09      1.00 o
   5  10   7        0.23       -1.50      1.52 o
  -5  11   7        8.51        8.36      1.84 o
  -4  11   7       53.82       53.65      3.66 o
  -3  11   7       90.51       83.57      3.50 o
  -2  11   7      808.64      758.95      9.26 o
  -1  11   7      155.87      155.68      2.30 o
   0  11   7       19.35       17.34      0.97 o
   1  11   7      194.92      209.04      3.92 o
   2  11   7       23.07       23.36      1.77 o
   3  11   7      161.42      159.63      3.69 o
   4  11   7        6.88        5.31      1.32 o
   5  11   7        0.01        1.14      1.71 o
  -5  12   7        7.46        8.28      2.25 o
  -4  12   7        0.78        2.14      1.52 o
  -3  12   7       33.40       33.74      2.13 o
  -2  12   7       29.35       29.83      3.91 o
  -1  12   7       37.56       49.14      2.39 o
   0  12   7      262.83      265.34      3.37 o
   1  12   7       47.62       36.84      1.58 o
   2  12   7       15.33       10.73      1.40 o
   3  12   7       27.63       29.38      2.32 o
   4  12   7        1.31        1.16      1.15 o
  -5  13   7        0.00       -0.04      1.94 o
  -4  13   7        5.05        6.05      1.31 o
  -3  13   7       35.34       33.72      2.16 o
  -2  13   7     1242.32     1124.11     12.76 o
  -1  13   7       12.37        7.81      2.81 o
   0  13   7       12.64        7.71      0.84 o
   1  13   7        3.16        2.62      0.74 o
   2  13   7        0.87       -0.19      1.10 o
   3  13   7      100.65       94.91      2.94 o
   4  13   7        0.43        1.05      1.19 o
  -5  14   7        2.46        4.14      2.03 o
  -4  14   7        5.84        8.09      1.44 o
  -3  14   7        2.98        2.08      1.14 o
  -2  14   7        0.00        1.42      1.15 o
  -1  14   7       78.07       66.25      4.00 o
   0  14   7       57.88       57.90      1.72 o
   1  14   7        2.09        4.98      0.77 o
   2  14   7      108.52      121.55      3.05 o
   3  14   7        7.70        5.99      1.45 o
   4  14   7       42.16       46.63      2.70 o
  -5  15   7        2.69        7.79      3.40 o
  -4  15   7        5.83        7.49      1.79 o
  -3  15   7        0.68        0.84      1.11 o
  -2  15   7      195.55      173.69      5.94 o
  -1  15   7        0.62       -0.24      1.18 o
   0  15   7        4.43        2.07      1.24 o
   1  15   7       51.61       49.10      1.79 o
   2  15   7        0.21        1.39      0.95 o
   3  15   7       74.31       69.86      2.74 o
   4  15   7        2.26        2.78      1.37 o
  -4  16   7        0.23        0.41      1.66 o
  -3  16   7       12.95       14.93      1.88 o
  -2  16   7       70.10       67.68      7.22 o
  -1  16   7      106.94       83.24      4.45 o
   0  16   7       50.43       49.39      1.56 o
   1  16   7      142.24      151.28      2.96 o
   2  16   7       13.28       12.10      1.27 o
   3  16   7       23.28       25.19      2.03 o
   4  16   7        9.14       10.70      2.06 o
  -4  17   7        5.65       11.16      3.93 o
  -3  17   7       16.81       13.12      2.20 o
  -2  17   7      179.86      165.61      5.17 o
  -1  17   7      144.24      135.16      4.40 o
   0  17   7       84.00       89.89      2.07 o
   1  17   7        8.86       12.88      1.25 o
   2  17   7      142.91      152.70      3.25 o
   3  17   7       23.50       25.02      2.04 o
   4  17   7        7.31        8.14      1.96 o
  -4  18   7       48.85       56.04      4.20 o
  -3  18   7        6.38        6.56      1.94 o
  -2  18   7        5.67        9.03      2.91 o
  -1  18   7       93.73       94.37      6.70 o
   0  18   7      137.00      139.04      4.50 o
   1  18   7       26.10       24.54      1.54 o
   2  18   7       23.95       21.54      1.60 o
   3  18   7        2.73        3.05      1.33 o
   4  18   7        9.16        9.31      2.48 o
  -4  19   7       29.43       29.34      4.88 o
  -3  19   7       39.15       42.56      4.81 o
  -2  19   7       40.70       48.46      3.45 o
  -1  19   7      105.43      115.99      3.69 o
   0  19   7        1.13        2.28      1.34 o
   1  19   7       30.81       41.42      2.26 o
   2  19   7       15.94       17.97      1.59 o
   3  19   7        7.00       10.12      1.73 o
  -3  20   7       95.63      110.24      5.04 o
  -2  20   7        0.65       -1.43      1.43 o
  -1  20   7       21.57       19.71      2.66 o
   0  20   7       20.66       20.95      2.51 o
   1  20   7        8.15        8.81      1.21 o
   2  20   7       33.58       30.85      2.19 o
   3  20   7        1.24        1.22      1.37 o
  -3  21   7       15.87       16.72      4.24 o
  -2  21   7       27.84       26.27      2.96 o
  -1  21   7       33.25       32.62      2.54 o
   0  21   7       22.46       18.27      3.52 o
   1  21   7       75.17       87.79      3.08 o
   2  21   7       36.03       36.93      2.84 o
   3  21   7        0.06       -0.60      1.33 o
  -3  22   7       25.08       37.36      5.23 o
  -2  22   7       26.00       26.58      3.03 o
  -1  22   7       33.01       38.64      2.78 o
   0  22   7       32.99       33.44      3.16 o
   1  22   7       47.34       50.29      3.04 o
   2  22   7        0.90        0.09      1.25 o
  -2  23   7       35.57       37.86      3.63 o
  -1  23   7       40.04       42.42      3.04 o
   0  23   7       20.91       14.79      2.62 o
   1  23   7       29.67       35.87      3.48 o
   2  23   7        0.01        0.74      1.24 o
  -2  24   7        9.98        9.53      4.66 o
  -1  24   7        1.96        0.37      1.93 o
   0  24   7       15.95       16.87      2.83 o
   1  24   7       12.38        7.84      3.57 o
  -1  25   7        0.03       -2.68      2.68 o
   0  25   7        1.05       -1.10      2.00 o
   1  25   7        1.89        2.20      3.06 o
  -5   0   8      149.57      146.81      7.69 o
  -4   0   8       28.24       31.25      3.94 o
  -3   0   8      301.92      316.12      6.00 o
  -2   0   8      747.62      671.45      7.41 o
  -1   0   8     1203.61     1526.09     18.03 o
   0   0   8       78.69       67.07      2.26 o
   1   0   8       45.13       44.28      4.17 o
   2   0   8      175.42      170.43      4.09 o
   3   0   8        0.12        4.00      1.80 o
   4   0   8       35.17       24.20      2.36 o
  -5   1   8        2.59        3.37      2.53 o
  -4   1   8      263.72      265.06      5.05 o
  -3   1   8      223.56      205.88      2.81 o
  -2   1   8      196.69      223.84      2.61 o
  -1   1   8      101.10       94.30      1.50 o
   0   1   8     1935.91     1934.84     18.82 o
   1   1   8     2359.98     2231.16     29.62 o
   2   1   8        1.78       -0.47      0.72 o
   3   1   8      498.19      502.59      9.89 o
   4   1   8       26.15       22.98      1.66 o
  -5   2   8       16.52       16.05      3.83 o
  -4   2   8       46.52       49.74      2.49 o
  -3   2   8       15.05       17.88      1.21 o
  -2   2   8      967.23      946.03      7.52 o
  -1   2   8       23.75       11.91      0.63 o
   0   2   8     1146.38     1174.02     15.26 o
   1   2   8       32.54       31.49      1.16 o
   2   2   8      367.91      384.10      4.79 o
   3   2   8        8.90        8.58      1.31 o
   4   2   8       17.33       14.33      1.71 o
   5   2   8        8.96        8.36      3.08 o
  -5   3   8        8.33       10.91      2.38 o
  -4   3   8       46.16       49.12      2.51 o
  -3   3   8      317.06      302.97      3.60 o
  -2   3   8      535.29      540.18      4.22 o
  -1   3   8     2645.88     2816.56     20.35 o
   0   3   8      172.12      147.58      2.20 o
   1   3   8      556.23      512.99      5.50 o
   2   3   8       15.76       16.58      1.76 o
   3   3   8       40.58       41.34      1.59 o
   4   3   8       37.35       36.28      2.35 o
   5   3   8        1.63        3.84      2.75 o
  -5   4   8        0.01        0.65      1.75 o
  -4   4   8      197.75      192.96      4.35 o
  -3   4   8      130.26      125.86      2.62 o
  -2   4   8     1165.70     1206.17      9.48 o
  -1   4   8      158.65      153.62      2.91 o
   0   4   8        0.02       -0.05      0.36 o
   1   4   8      700.97      736.48      7.31 o
   2   4   8      133.08      139.60      3.48 o
   3   4   8       22.22       21.51      1.28 o
   4   4   8        1.12        3.08      1.09 o
   5   4   8        2.08       -1.24      2.38 o
  -5   5   8        9.55        9.99      3.55 o
  -4   5   8        2.21        3.33      1.31 o
  -3   5   8        1.80        2.36      0.83 o
  -2   5   8      256.93      277.82      3.04 o
  -1   5   8      340.13      367.54      3.95 o
   0   5   8       79.81       76.22      1.46 o
   1   5   8      158.49      162.49      2.34 o
   2   5   8      175.45      178.09      3.03 o
   3   5   8       10.84       11.76      1.06 o
   4   5   8       37.71       34.25      2.03 o
   5   5   8        2.16        1.63      1.40 o
  -5   6   8        0.56        1.12      2.59 o
  -4   6   8      115.31      105.04      3.79 o
  -3   6   8      472.60      468.14      5.78 o
  -2   6   8      113.11      125.59      1.94 o
  -1   6   8      181.54      193.49      2.58 o
   0   6   8      114.39      112.39      1.46 o
   1   6   8      202.29      224.88      3.17 o
   2   6   8       15.85       16.99      1.22 o
   3   6   8       77.71       79.74      3.32 o
   4   6   8        3.34        1.70      1.00 o
   5   6   8        0.82        1.52      1.26 o
  -5   7   8        2.49        3.10      1.53 o
  -4   7   8       52.56       47.28      2.72 o
  -3   7   8        0.66        0.82      0.78 o
  -2   7   8       29.96       29.83      1.14 o
  -1   7   8       48.62       68.01      1.46 o
   0   7   8      298.00      328.82      3.23 o
   1   7   8      282.62      307.02      6.21 o
   2   7   8       45.83       43.43      1.44 o
   3   7   8       10.29        9.57      1.19 o
   4   7   8        3.94        3.20      1.09 o
   5   7   8        5.37        3.64      1.50 o
  -5   8   8        2.95        4.79      1.64 o
  -4   8   8        4.13        5.77      1.15 o
  -3   8   8       20.89       18.57      1.58 o
  -2   8   8      635.09      605.27      7.56 o
  -1   8   8      649.96      640.84      5.08 o
   0   8   8      287.54      326.52      3.94 o
   1   8   8       26.10       21.86      1.36 o
   2   8   8        0.97        1.18      0.59 o
   3   8   8        6.51        5.66      1.08 o
   4   8   8        0.43        1.74      1.07 o
   5   8   8        0.00        0.10      1.31 o
  -5   9   8        0.07        0.82      1.60 o
  -4   9   8      267.03      257.31      4.55 o
  -3   9   8       13.58       12.03      1.40 o
  -2   9   8      111.05      114.17      2.84 o
  -1   9   8        1.72        1.25      0.46 o
   0   9   8      170.21      181.59      2.82 o
   1   9   8       36.83       37.03      2.86 o
   2   9   8       63.44       59.92      1.69 o
   3   9   8        6.40        8.45      1.17 o
   4   9   8       23.84       25.29      1.96 o
   5   9   8        1.06       -1.03      1.74 o
  -5  10   8        0.24        1.66      1.52 o
  -4  10   8       26.08       22.84      1.75 o
  -3  10   8        3.71        3.39      1.12 o
  -2  10   8     1155.22     1057.09     11.86 o
  -1  10   8      247.91      249.86      2.65 o
   0  10   8      226.74      250.85      4.03 o
   1  10   8       12.04       10.98      1.09 o
   2  10   8       73.01       70.95      2.04 o
   3  10   8      173.55      181.29      4.41 o
   4  10   8        0.01        0.04      1.12 o
   5  10   8        0.25        0.85      2.07 o
  -5  11   8        3.14        4.15      1.71 o
  -4  11   8       56.69       61.37      2.44 o
  -3  11   8       51.74       46.94      2.31 o
  -2  11   8      215.96      206.40      3.99 o
  -1  11   8      664.20      619.34      5.16 o
   0  11   8      709.58      688.10      7.87 o
   1  11   8      261.13      263.25      3.91 o
   2  11   8      133.07      133.07      4.66 o
   3  11   8       11.03       10.92      1.44 o
   4  11   8        9.70        6.26      1.39 o
  -5  12   8        1.85        2.37      1.60 o
  -4  12   8       23.05       21.33      2.40 o
  -3  12   8       43.79       50.27      2.38 o
  -2  12   8     1160.86     1066.56     12.19 o
  -1  12   8      435.33      427.76      4.51 o
   0  12   8      270.34      268.06      3.45 o
   1  12   8       26.14       27.67      1.49 o
   2  12   8      205.11      202.67      7.29 o
   3  12   8       68.31       75.57      2.65 o
   4  12   8        0.46       -0.30      1.09 o
  -5  13   8        0.24        0.02      1.61 o
  -4  13   8       53.02       57.42      2.46 o
  -3  13   8       11.88       15.32      1.64 o
  -2  13   8       92.04       92.23      2.83 o
  -1  13   8       52.66       47.60      2.87 o
   0  13   8        0.05        0.11      0.57 o
   1  13   8      323.93      316.58      4.49 o
   2  13   8       35.68       34.93      2.22 o
   3  13   8       16.95       19.94      2.05 o
   4  13   8        0.27        0.76      1.17 o
  -5  14   8        0.63        0.42      2.24 o
  -4  14   8        0.36        2.03      1.18 o
  -3  14   8       50.19       51.87      2.60 o
  -2  14   8       74.09       77.26      2.61 o
  -1  14   8       14.11       13.82      1.56 o
   0  14   8       73.98       69.64      2.23 o
   1  14   8      195.25      190.03      3.90 o
   2  14   8       16.45       16.11      1.51 o
   3  14   8        6.24       10.88      1.64 o
   4  14   8        9.51        8.08      1.59 o
  -4  15   8      102.95       97.93      3.99 o
  -3  15   8        0.06       -0.25      1.08 o
  -2  15   8       12.14        7.49      2.12 o
  -1  15   8        0.05        0.15      1.50 o
   0  15   8        0.29        0.13      0.68 o
   1  15   8      572.31      581.99      6.43 o
   2  15   8       53.03       51.65      2.23 o
   3  15   8        0.69        0.39      1.16 o
   4  15   8        3.41        2.85      1.41 o
  -4  16   8        0.26        0.08      1.23 o
  -3  16   8        5.17        4.52      1.40 o
  -2  16   8       36.33       42.67      3.91 o
  -1  16   8       16.47       14.46      1.65 o
   0  16   8      158.75      163.43      2.63 o
   1  16   8        0.25        0.05      0.78 o
   2  16   8       47.39       44.08      2.06 o
   3  16   8       27.77       23.84      2.05 o
   4  16   8       19.44       20.05      2.39 o
  -4  17   8        3.29        2.70      2.88 o
  -3  17   8       33.92       33.89      3.12 o
  -2  17   8       30.74       32.85      2.87 o
  -1  17   8       90.37       88.06      4.93 o
   0  17   8        5.08        5.26      0.84 o
   1  17   8      319.63      330.33      5.57 o
   2  17   8       93.08       96.53      2.69 o
   3  17   8        4.45        4.58      1.51 o
   4  17   8        8.88        7.11      1.98 o
  -4  18   8       16.06       14.66      3.78 o
  -3  18   8        0.43       -1.06      1.53 o
  -2  18   8        2.22       -0.63      1.53 o
  -1  18   8        0.78       -1.18      1.18 o
   0  18   8        4.68        6.93      1.53 o
   1  18   8       18.12       19.13      1.47 o
   2  18   8        0.60       -0.48      0.92 o
   3  18   8        0.15        0.60      1.31 o
  -4  19   8       14.33       19.82      4.32 o
  -3  19   8        0.03       -1.08      2.20 o
  -2  19   8       21.38       21.84      2.57 o
  -1  19   8       21.41       19.25      2.50 o
   0  19   8       10.20        7.79      1.60 o
   1  19   8        7.93        4.90      1.09 o
   2  19   8       48.47       43.37      2.47 o
   3  19   8        8.93       10.21      2.34 o
  -3  20   8       47.85       46.15      3.80 o
  -2  20   8        5.50        2.03      2.02 o
  -1  20   8        2.02       -1.14      1.32 o
   0  20   8        0.02        1.64      1.57 o
   1  20   8        0.81        0.04      0.88 o
   2  20   8        2.57        1.85      1.25 o
   3  20   8        7.33        7.93      1.94 o
  -3  21   8        1.72        0.33      3.01 o
  -2  21   8       15.64       14.15      2.09 o
  -1  21   8        5.29        3.99      1.64 o
   0  21   8        1.14        1.82      3.06 o
   1  21   8        0.13       -0.65      1.16 o
   2  21   8       16.76       17.83      1.88 o
   3  21   8        4.67        3.82      1.81 o
  -3  22   8        7.57       12.68      3.97 o
  -2  22   8        1.86       -0.55      1.71 o
  -1  22   8        0.06       -0.93      2.29 o
   0  22   8       19.38       14.28      2.60 o
   1  22   8        8.44        5.36      2.20 o
   2  22   8        1.10        1.50      1.29 o
  -2  23   8        3.46        3.58      2.41 o
  -1  23   8       79.72       84.49      3.65 o
   0  23   8       26.70       28.23      3.22 o
   1  23   8        0.90       -0.17      1.85 o
   2  23   8        3.52        5.17      1.72 o
  -2  24   8        0.05        0.98      3.48 o
  -1  24   8       14.05       14.76      3.16 o
   0  24   8        6.90       10.23      2.63 o
   1  24   8        5.63        2.21      2.14 o
  -1  25   8       35.82       32.04      5.38 o
   0  25   8        0.04       -2.05      3.03 o
  -5   1   9        0.09       -0.15      1.62 o
  -4   1   9       14.30       14.13      1.67 o
  -3   1   9       30.46       30.09      1.62 o
  -2   1   9     1485.87     1599.02     13.54 o
  -1   1   9      929.03      941.72      8.39 o
   0   1   9       53.84       75.14      1.88 o
   1   1   9        4.17        2.72      0.55 o
   2   1   9        3.03        4.46      0.99 o
   3   1   9       73.07       79.00      2.34 o
   4   1   9       12.55       14.29      1.47 o
   5   1   9        0.55        0.51      1.79 o
  -5   2   9       15.77       17.50      2.64 o
  -4   2   9        0.67        0.04      1.36 o
  -3   2   9       50.55       52.46      1.52 o
  -2   2   9        0.21        1.22      0.58 o
  -1   2   9       82.92       72.37      1.40 o
   0   2   9      459.16      478.19      5.84 o
   1   2   9       26.38       24.80      1.11 o
   2   2   9        0.02        0.79      0.63 o
   3   2   9       50.71       50.05      2.30 o
   4   2   9        0.97        1.05      1.62 o
   5   2   9        3.34        5.79      2.11 o
  -5   3   9        1.82        3.41      1.90 o
  -4   3   9      181.63      174.69      4.21 o
  -3   3   9       19.93       23.44      1.16 o
  -2   3   9      587.69      605.72      5.34 o
  -1   3   9      386.87      366.80      3.54 o
   0   3   9      162.74      155.71      2.38 o
   1   3   9       56.11       69.61      1.95 o
   2   3   9       14.67       17.69      1.33 o
   3   3   9      104.09      108.07      2.39 o
   4   3   9       22.03       19.77      1.97 o
   5   3   9        0.55        0.94      1.93 o
  -5   4   9        0.10       -1.16      1.62 o
  -4   4   9      138.34      147.05      3.85 o
  -3   4   9        0.21       -0.33      0.64 o
  -2   4   9      152.70      157.46      2.12 o
  -1   4   9        0.03        0.76      0.39 o
   0   4   9      654.84      695.08      6.83 o
   1   4   9        0.90       -0.04      0.46 o
   2   4   9       93.21       98.02      4.26 o
   3   4   9        0.27       -0.78      0.78 o
   4   4   9       18.55       16.63      1.95 o
   5   4   9       13.85        9.62      2.33 o
  -5   5   9       18.65       19.91      2.68 o
  -4   5   9      123.42      118.21      3.61 o
  -3   5   9       36.51       38.52      1.69 o
  -2   5   9      326.52      294.18      3.22 o
  -1   5   9      174.28      150.23      2.23 o
   0   5   9     1002.27      969.43      7.88 o
   1   5   9       38.25       40.02      1.42 o
   2   5   9        0.16        1.13      0.77 o
   3   5   9       56.31       57.76      1.84 o
   4   5   9       57.11       60.24      2.55 o
   5   5   9        6.61        7.94      1.54 o
  -5   6   9        0.09        0.44      1.75 o
  -4   6   9      166.39      160.93      4.14 o
  -3   6   9      206.64      190.96      4.27 o
  -2   6   9       13.93       15.74      0.83 o
  -1   6   9        0.16        0.48      0.41 o
   0   6   9       10.16        1.57      0.34 o
   1   6   9      625.37      619.72      6.53 o
   2   6   9      411.75      417.62      4.84 o
   3   6   9       13.49       13.16      1.30 o
   4   6   9        1.15        0.36      1.33 o
   5   6   9        3.96        1.88      1.47 o
  -5   7   9        5.44        6.35      1.69 o
  -4   7   9        2.58        4.14      1.34 o
  -3   7   9      377.24      341.66      5.53 o
  -2   7   9      125.48      109.44      1.87 o
  -1   7   9      508.44      470.94      4.99 o
   0   7   9      835.00      832.75      8.43 o
   1   7   9      186.68      184.98      2.98 o
   2   7   9       12.51       10.80      0.92 o
   3   7   9        1.90        0.73      0.96 o
   4   7   9       18.09       15.56      1.64 o
   5   7   9        3.57        4.95      1.96 o
  -5   8   9        7.41        7.56      1.77 o
  -4   8   9      133.82      127.84      4.05 o
  -3   8   9      201.00      187.19      3.94 o
  -2   8   9        1.96        3.90      0.78 o
  -1   8   9       60.87       65.14      1.55 o
   0   8   9        0.89        2.01      0.55 o
   1   8   9     1006.56     1023.86      9.85 o
   2   8   9       94.88      103.45      2.22 o
   3   8   9        0.76        0.22      0.87 o
   4   8   9       21.85       25.25      1.75 o
   5   8   9        0.00        1.06      1.75 o
  -5   9   9        7.65        7.63      1.80 o
  -4   9   9        4.27        3.91      1.15 o
  -3   9   9       23.60       21.40      1.71 o
  -2   9   9       50.03       49.19      2.41 o
  -1   9   9       45.65       38.40      1.05 o
   0   9   9       18.16       19.66      1.11 o
   1   9   9       59.40       60.96      2.80 o
   2   9   9        7.86        7.89      0.85 o
   3   9   9        8.09        6.56      1.21 o
   4   9   9       29.98       30.54      2.10 o
   5   9   9        1.30        0.77      1.75 o
  -5  10   9       34.39       40.89      2.94 o
  -4  10   9      133.57      129.29      3.46 o
  -3  10   9       29.66       31.64      1.98 o
  -2  10   9      105.55      110.85      2.51 o
  -1  10   9       63.75       66.20      1.57 o
   0  10   9      435.14      445.07      5.19 o
   1  10   9      696.01      662.24      9.87 o
   2  10   9       44.89       35.79      1.82 o
   3  10   9        9.86        9.09      1.46 o
   4  10   9        4.76        3.54      1.30 o
  -5  11   9        9.31       11.94      2.00 o
  -4  11   9        8.71        7.37      1.32 o
  -3  11   9       78.57       79.71      2.82 o
  -2  11   9        1.69        1.88      0.84 o
  -1  11   9      362.06      335.78      3.81 o
   0  11   9      130.04      119.20      2.20 o
   1  11   9       45.48       50.54      1.82 o
   2  11   9        0.94       -0.24      0.91 o
   3  11   9        0.84        1.89      1.15 o
   4  11   9        5.61        5.31      1.34 o
  -5  12   9       19.19       23.30      2.49 o
  -4  12   9       17.83       21.19      2.10 o
  -3  12   9        0.00        0.58      1.00 o
  -2  12   9        2.45        0.69      0.87 o
  -1  12   9     1217.94     1149.16     11.04 o
   0  12   9        1.34       -0.16      0.62 o
   1  12   9       13.60       12.60      1.13 o
   2  12   9        2.46        2.90      1.44 o
   3  12   9        0.03        0.57      0.99 o
   4  12   9       15.26       12.61      1.66 o
  -5  13   9        4.06        3.85      1.73 o
  -4  13   9        7.60        6.59      1.32 o
  -3  13   9        0.05       -0.96      0.96 o
  -2  13   9       41.39       38.04      1.79 o
  -1  13   9      925.70      851.83     10.59 o
   0  13   9        7.92        9.82      1.01 o
   1  13   9       49.34       55.27      1.97 o
   2  13   9       41.54       35.70      2.89 o
   3  13   9       13.04       14.40      1.94 o
   4  13   9        3.10        3.14      1.33 o
  -5  14   9        0.21       -1.05      1.94 o
  -4  14   9        2.27        0.59      1.14 o
  -3  14   9        1.26        2.46      1.19 o
  -2  14   9       12.01        9.17      1.45 o
  -1  14   9      385.03      345.29      5.85 o
   0  14   9        1.64        1.16      0.72 o
   1  14   9       80.74       77.26      2.09 o
   2  14   9       10.40       12.33      1.57 o
   3  14   9       46.69       50.35      2.80 o
   4  14   9       14.46       11.23      1.70 o
  -4  15   9        4.69        4.28      1.36 o
  -3  15   9        7.15        6.49      1.60 o
  -2  15   9       25.67       17.91      1.81 o
  -1  15   9       49.80       47.52      2.43 o
   0  15   9        0.00       -0.64      0.64 o
   1  15   9       37.87       41.08      1.77 o
   2  15   9       52.95       57.69      2.38 o
   3  15   9       28.03       32.32      2.26 o
   4  15   9        7.83        5.41      1.80 o
  -4  16   9        6.32        9.41      1.56 o
  -3  16   9       34.81       31.91      3.01 o
  -2  16   9       18.34       13.38      1.70 o
  -1  16   9        7.90        8.96      1.50 o
   0  16   9      127.92      123.42      2.30 o
   1  16   9       17.86       19.88      1.43 o
   2  16   9       40.14       36.27      1.92 o
   3  16   9        0.00       -0.08      1.23 o
   4  16   9        0.55        2.47      1.66 o
  -4  17   9       21.34       20.87      2.27 o
  -3  17   9        1.65        0.09      1.66 o
  -2  17   9       76.53       72.37      3.02 o
  -1  17   9      106.31      108.01      5.86 o
   0  17   9        0.12       -0.91      0.95 o
   1  17   9       18.37       22.20      1.51 o
   2  17   9        0.02       -0.27      0.95 o
   3  17   9       12.71       14.17      1.76 o
  -4  18   9        1.43        3.19      3.03 o
  -3  18   9       20.32       19.71      2.66 o
  -2  18   9       13.96       14.22      1.87 o
  -1  18   9        1.42       -0.44      1.27 o
   0  18   9       88.06       84.56      3.16 o
   1  18   9       10.67       12.99      1.27 o
   2  18   9        9.34       10.93      1.38 o
   3  18   9        1.14        0.20      1.65 o
  -4  19   9        0.01        1.95      3.22 o
  -3  19   9      134.44      121.71      5.07 o
  -2  19   9       65.59       63.31      3.07 o
  -1  19   9       61.88       65.36      3.03 o
   0  19   9       32.02       29.69      2.33 o
   1  19   9        3.30        4.52      1.06 o
   2  19   9       16.56       18.79      1.63 o
   3  19   9       34.44       43.11      4.19 o
  -3  20   9        0.08        0.32      1.98 o
  -2  20   9        8.15       11.30      2.60 o
  -1  20   9       15.53       16.02      2.16 o
   0  20   9       68.59       81.22      4.21 o
   1  20   9       13.90       13.25      1.51 o
   2  20   9        0.06       -0.43      1.04 o
   3  20   9        3.41        2.97      1.66 o
  -3  21   9       50.71       54.71      6.09 o
  -2  21   9      104.59      114.27      4.14 o
  -1  21   9       32.50       29.36      2.54 o
   0  21   9       71.25       67.79      3.97 o
   1  21   9       34.49       33.68      2.88 o
   2  21   9       24.60       28.18      2.20 o
  -3  22   9       29.60       38.80      5.35 o
  -2  22   9      124.38      148.69      4.82 o
  -1  22   9        7.26        9.70      1.99 o
   0  22   9       19.79       21.07      5.85 o
   1  22   9       44.22       45.47      3.79 o
   2  22   9        1.04        1.08      1.26 o
  -2  23   9        4.66        4.42      2.49 o
  -1  23   9       17.88       16.29      2.28 o
   0  23   9       23.75       23.06      3.17 o
   1  23   9        2.20       -0.09      1.96 o
   2  23   9        9.39        9.52      1.96 o
  -1  24   9       11.75       16.67      4.35 o
   0  24   9        6.39        2.43      2.29 o
   1  24   9       17.23       19.43      2.97 o
   0  25   9        1.24        2.08      3.30 o
  -5   0  10        0.73        0.74      2.39 o
  -4   0  10      485.28      473.22     13.40 o
  -3   0  10      435.21      414.73      7.38 o
  -2   0  10       41.28       31.41      1.95 o
  -1   0  10     2716.15     2724.20     71.31 o
   0   0  10      159.78      141.29      3.26 o
   1   0  10       79.42       74.55      2.63 o
   2   0  10        6.12       12.05      1.71 o
   3   0  10       54.99       52.47      2.91 o
   4   0  10       75.18       70.97      3.59 o
   5   0  10        5.13        1.39      2.66 o
  -5   1  10        1.75        1.04      1.84 o
  -4   1  10      184.21      199.19      5.79 o
  -3   1  10      573.99      571.47      6.50 o
  -2   1  10      260.15      239.72      3.25 o
  -1   1  10      645.19      703.28      6.68 o
   0   1  10       22.25       32.84      1.33 o
   1   1  10      978.86      951.49      9.25 o
   2   1  10      362.85      343.15      4.71 o
   3   1  10        7.37        6.45      1.07 o
   4   1  10      118.88      122.96      3.23 o
   5   1  10        0.77        0.81      2.66 o
  -5   2  10        0.19       -0.38      1.58 o
  -4   2  10      133.79      128.36      4.12 o
  -3   2  10      324.41      313.88      4.37 o
  -2   2  10      270.13      247.66      2.83 o
  -1   2  10     1496.50     1404.91     12.16 o
   0   2  10      139.76      183.66      3.12 o
   1   2  10        4.48        4.13      1.02 o
   2   2  10      282.64      283.47      4.20 o
   3   2  10       47.26       43.88      2.34 o
   4   2  10        0.52       -1.55      2.46 o
   5   2  10        7.15        2.82      2.01 o
  -5   3  10        7.44        9.99      2.29 o
  -4   3  10        1.39        1.57      1.57 o
  -3   3  10       48.62       57.36      1.62 o
  -2   3  10      714.14      698.51      6.97 o
  -1   3  10       97.00       95.45      1.83 o
   0   3  10      641.62      691.93      8.02 o
   1   3  10       16.13       16.84      1.24 o
   2   3  10       39.03       34.25      1.55 o
   3   3  10        4.22        4.11      1.18 o
   4   3  10       35.37       33.40      2.43 o
   5   3  10        4.20        4.93      2.11 o
  -5   4  10        8.33        8.43      2.25 o
  -4   4  10        7.91        7.42      1.48 o
  -3   4  10      205.48      209.38      3.52 o
  -2   4  10      509.20      519.53      5.60 o
  -1   4  10     1872.63     1931.66     14.56 o
   0   4  10        0.61        0.98      0.86 o
   1   4  10      182.73      183.00      3.47 o
   2   4  10       76.72       65.78      1.73 o
   3   4  10       20.44       18.16      1.25 o
   4   4  10        0.12       -1.13      1.81 o
   5   4  10        0.81       -0.20      1.85 o
  -5   5  10        4.72        4.53      2.02 o
  -4   5  10       24.01       22.99      2.06 o
  -3   5  10      102.69       84.88      2.30 o
  -2   5  10       19.15       22.22      1.16 o
  -1   5  10       67.14       65.77      3.03 o
   0   5  10      490.41      499.95      7.75 o
   1   5  10       13.63       18.26      1.12 o
   2   5  10        5.11        6.75      0.80 o
   3   5  10        6.39        5.10      0.92 o
   4   5  10        0.53       -0.85      1.47 o
   5   5  10        0.68       -0.84      1.23 o
  -5   6  10        1.44        1.85      1.89 o
  -4   6  10       33.75       33.05      2.36 o
  -3   6  10       40.72       34.80      1.75 o
  -2   6  10        1.93        1.62      0.51 o
  -1   6  10       91.44      105.91      1.94 o
   0   6  10       11.47       13.37      0.73 o
   1   6  10       80.77       88.21      1.86 o
   2   6  10        5.95        5.25      0.78 o
   3   6  10       22.87       22.38      1.39 o
   4   6  10       10.50        7.69      1.32 o
   5   6  10        1.44        1.38      1.32 o
  -5   7  10        0.12       -1.27      1.27 o
  -4   7  10       13.99       13.17      1.77 o
  -3   7  10      312.78      285.94      5.05 o
  -2   7  10      371.90      365.38      3.94 o
  -1   7  10      158.80      168.17      2.56 o
   0   7  10        1.44        2.03      0.50 o
   1   7  10        6.76        8.96      0.86 o
   2   7  10       19.89       22.06      1.24 o
   3   7  10        5.09        4.06      1.36 o
   4   7  10        1.16       -0.07      1.13 o
   5   7  10        0.15        0.40      1.32 o
  -5   8  10        9.62        7.52      1.85 o
  -4   8  10        0.51       -0.28      1.20 o
  -3   8  10       85.35       75.52      2.72 o
  -2   8  10      591.09      564.71      6.29 o
  -1   8  10       28.41       25.94      1.13 o
   0   8  10      199.00      198.92      3.01 o
   1   8  10      195.53      219.11      3.49 o
   2   8  10        1.01        0.63      0.65 o
   3   8  10        0.98        1.01      0.93 o
   4   8  10        0.54        0.24      1.11 o
   5   8  10        1.66        3.35      1.67 o
  -5   9  10        1.78        3.98      1.69 o
  -4   9  10       17.02       17.50      1.59 o
  -3   9  10      152.73      139.97      6.27 o
  -2   9  10       81.45       84.81      3.32 o
  -1   9  10      651.96      667.97      7.37 o
   0   9  10      161.87      150.30      2.64 o
   1   9  10        0.01       -0.64      0.64 o
   2   9  10       12.87       14.00      1.11 o
   3   9  10       52.44       50.04      2.16 o
   4   9  10        8.20        7.48      1.46 o
  -5  10  10       16.89       18.26      2.33 o
  -4  10  10        0.51       -0.99      0.99 o
  -3  10  10      160.82      149.24      3.73 o
  -2  10  10       60.26       62.98      2.59 o
  -1  10  10     1848.44     1733.63     13.60 o
   0  10  10       15.43       16.84      1.15 o
   1  10  10      198.14      204.38      3.60 o
   2  10  10        0.80       -0.73      0.73 o
   3  10  10        0.00        0.71      1.03 o
   4  10  10       10.11        9.50      1.49 o
  -5  11  10        6.23        5.70      2.37 o
  -4  11  10        0.37        1.18      1.10 o
  -3  11  10       55.55       63.06      2.95 o
  -2  11  10       72.43       65.78      2.06 o
  -1  11  10       22.56       20.06      1.33 o
   0  11  10      119.35      124.59      2.30 o
   1  11  10      162.47      164.96      3.12 o
   2  11  10      127.84      130.00      3.67 o
   3  11  10       39.37       34.58      2.42 o
   4  11  10        2.01        2.02      1.20 o
  -5  12  10        5.59        9.78      2.03 o
  -4  12  10       28.42       29.52      2.01 o
  -3  12  10        6.02        5.72      1.25 o
  -2  12  10      138.92      146.29      3.00 o
  -1  12  10      898.17      836.54      8.71 o
   0  12  10        6.73        7.87      0.89 o
   1  12  10       52.40       55.78      2.28 o
   2  12  10       36.81       35.45      2.26 o
   3  12  10        0.08       -0.67      1.13 o
   4  12  10        5.13        6.40      1.43 o
  -5  13  10        0.04        1.14      1.60 o
  -4  13  10       13.86       12.35      1.58 o
  -3  13  10      154.59      148.84      3.82 o
  -2  13  10       12.21       11.63      1.49 o
  -1  13  10       28.32       27.25      2.17 o
   0  13  10      262.87      265.13      3.67 o
   1  13  10        6.63        8.94      1.12 o
   2  13  10        8.31       13.95      1.98 o
   3  13  10        0.91        2.61      1.22 o
   4  13  10        0.23        0.90      1.40 o
  -4  14  10        5.63        7.49      1.44 o
  -3  14  10      117.13      103.70      4.29 o
  -2  14  10        8.78        8.33      1.44 o
  -1  14  10      246.21      244.40      6.22 o
   0  14  10      411.75      392.11      4.72 o
   1  14  10      222.47      209.02      3.76 o
   2  14  10       98.35       97.25      3.36 o
   3  14  10        1.67        2.89      1.25 o
   4  14  10        8.48       12.08      2.27 o
  -4  15  10       36.22       37.49      2.33 o
  -3  15  10      177.20      174.71      5.61 o
  -2  15  10        9.24        8.20      1.48 o
  -1  15  10      226.07      210.21      4.62 o
   0  15  10        0.90       -0.54      0.84 o
   1  15  10       47.76       54.46      3.17 o
   2  15  10      232.87      253.84      5.52 o
   3  15  10       83.07       79.76      3.01 o
   4  15  10        0.06       -0.28      1.59 o
  -4  16  10        0.44       -0.26      1.26 o
  -3  16  10       10.28        7.67      1.95 o
  -2  16  10       18.16       15.65      1.86 o
  -1  16  10       53.06       61.79      2.76 o
   0  16  10       19.68       20.32      1.55 o
   1  16  10       68.48       67.46      2.40 o
   2  16  10       36.79       43.73      2.41 o
   3  16  10        2.39        1.72      1.26 o
  -4  17  10        6.28        3.25      1.71 o
  -3  17  10       18.71       22.38      2.79 o
  -2  17  10       49.10       42.06      2.65 o
  -1  17  10       34.60       32.21      2.32 o
   0  17  10        0.15       -0.73      0.73 o
   1  17  10        0.71       -0.52      0.81 o
   2  17  10       48.55       50.05      3.06 o
   3  17  10       26.95       26.86      2.19 o
  -4  18  10       11.35        5.31      3.52 o
  -3  18  10        0.13        1.30      1.95 o
  -2  18  10       61.73       58.72      3.09 o
  -1  18  10       71.18       71.55      4.88 o
   0  18  10        0.51       -0.56      1.30 o
   1  18  10       26.05       29.84      1.76 o
   2  18  10       13.54       14.22      1.74 o
   3  18  10        1.81        0.03      1.35 o
  -3  19  10       24.42       26.35      3.10 o
  -2  19  10        6.07        5.49      1.63 o
  -1  19  10        5.80        5.40      1.62 o
   0  19  10       26.58       25.91      2.26 o
   1  19  10        0.33        1.14      0.95 o
   2  19  10        3.82       -0.47      1.04 o
   3  19  10       12.39       11.55      3.23 o
  -3  20  10       29.40       30.98      3.49 o
  -2  20  10        0.55       -1.36      1.36 o
  -1  20  10        0.20        0.96      1.61 o
   0  20  10        0.02       -1.28      1.54 o
   1  20  10        0.41       -0.11      0.95 o
   2  20  10        6.98        5.58      1.41 o
   3  20  10        1.45        1.67      1.97 o
  -3  21  10       45.06       48.13      5.89 o
  -2  21  10        3.24       -0.84      1.64 o
  -1  21  10        0.13        2.18      1.59 o
   0  21  10       29.59       27.55      3.16 o
   1  21  10       23.00       27.60      2.11 o
   2  21  10        0.48        2.32      1.36 o
  -2  22  10        0.36       -2.11      2.11 o
  -1  22  10        1.36       -0.20      1.96 o
   0  22  10        8.99       10.79      2.57 o
   1  22  10        2.38        4.10      2.06 o
   2  22  10        1.26        2.78      1.36 o
  -2  23  10        0.60       -0.64      2.67 o
  -1  23  10       34.84       34.99      2.91 o
   0  23  10       35.07       31.94      3.50 o
   1  23  10        4.07        2.99      3.65 o
  -1  24  10        0.21        2.65      3.44 o
   0  24  10        0.56        0.84      3.06 o
   1  24  10        0.52        0.47      2.98 o
  -5   1  11        0.00       -0.04      1.64 o
  -4   1  11        3.72        0.54      1.52 o
  -3   1  11       46.57       42.92      1.84 o
  -2   1  11       73.74       78.41      1.87 o
  -1   1  11      325.04      324.86      3.81 o
   0   1  11       61.46       53.59      1.74 o
   1   1  11       20.91       24.55      1.62 o
   2   1  11       86.74       85.50      2.50 o
   3   1  11       82.42       88.88      2.58 o
   4   1  11        0.00        0.38      1.04 o
   5   1  11        2.45        3.67      2.11 o
  -5   2  11       15.85       17.31      4.57 o
  -4   2  11        0.92       -0.39      1.12 o
  -3   2  11        0.10        0.88      0.83 o
  -2   2  11       33.50       33.55      1.40 o
  -1   2  11      682.35      767.58      7.36 o
   0   2  11       11.58       12.63      1.02 o
   1   2  11       26.60       24.45      1.50 o
   2   2  11       69.50       73.73      2.56 o
   3   2  11        0.06       -0.79      0.79 o
   4   2  11       29.86       26.45      3.39 o
   5   2  11        0.02        0.84      1.97 o
  -5   3  11        1.25        0.78      1.88 o
  -4   3  11        3.11        1.21      1.20 o
  -3   3  11      179.09      163.33      3.07 o
  -2   3  11      123.48      121.41      2.55 o
  -1   3  11      656.45      644.04      6.43 o
   0   3  11      187.29      177.51      3.24 o
   1   3  11        1.60        1.42      0.72 o
   2   3  11        6.33        7.98      1.13 o
   3   3  11        1.93        1.38      0.96 o
   4   3  11        8.01       10.60      1.68 o
   5   3  11        0.85        1.93      2.11 o
  -5   4  11       80.86       77.18      9.16 o
  -4   4  11       40.16       45.10      2.56 o
  -3   4  11        2.63        1.89      0.85 o
  -2   4  11        0.29       -0.39      0.62 o
  -1   4  11       24.58       30.13      2.21 o
   0   4  11      152.08      140.77      2.50 o
   1   4  11      172.06      170.08      3.59 o
   2   4  11       15.33       18.02      1.31 o
   3   4  11       91.92      102.36      3.02 o
   4   4  11        3.68       -0.69      1.23 o
   5   4  11        2.42       -0.58      1.94 o
  -5   5  11        7.78        8.44      3.90 o
  -4   5  11      155.35      162.70      4.21 o
  -3   5  11      246.65      218.54      3.73 o
  -2   5  11       40.58       39.41      1.52 o
  -1   5  11       17.30       11.67      0.90 o
   0   5  11      533.85      532.00      5.89 o
   1   5  11      537.42      531.12     13.21 o
   2   5  11       39.67       40.37      1.63 o
   3   5  11       10.50       11.11      1.16 o
   4   5  11        1.33        1.68      1.41 o
   5   5  11        0.96        0.24      1.35 o
  -5   6  11       27.15       30.20      3.20 o
  -4   6  11        2.39        4.16      1.42 o
  -3   6  11      253.91      247.68      5.25 o
  -2   6  11      989.20      935.26      9.03 o
  -1   6  11      105.71      106.12      2.73 o
   0   6  11        7.86       12.46      0.73 o
   1   6  11      253.22      246.99      3.35 o
   2   6  11      230.29      235.67      4.21 o
   3   6  11       82.33       85.77      2.33 o
   4   6  11        1.06       -0.35      1.23 o
   5   6  11        0.89        0.28      1.37 o
  -5   7  11        1.33        2.54      1.61 o
  -4   7  11       22.79       23.95      2.16 o
  -3   7  11       71.64       63.84      2.51 o
  -2   7  11       40.70       42.04      1.64 o
  -1   7  11       64.30       56.82      1.54 o
   0   7  11      182.31      170.88      3.28 o
   1   7  11      296.13      294.92      3.77 o
   2   7  11        3.21        3.55      0.82 o
   3   7  11        2.41        1.91      0.99 o
   4   7  11        4.76        5.94      1.30 o
  -5   8  11        1.46        3.22      1.69 o
  -4   8  11       60.23       67.84      4.50 o
  -3   8  11     1010.72      948.49     11.47 o
  -2   8  11      827.62      770.25      8.00 o
  -1   8  11        0.77       -0.15      0.52 o
   0   8  11        1.68        2.78      0.67 o
   1   8  11      139.73      136.01      2.62 o
   2   8  11      430.93      436.09      5.30 o
   3   8  11       32.66       34.11      2.04 o
   4   8  11        2.36        3.87      1.51 o
  -5   9  11        1.09       -0.42      1.54 o
  -4   9  11       25.35       24.08      2.23 o
  -3   9  11        0.60        1.39      1.09 o
  -2   9  11        9.51        9.63      1.37 o
  -1   9  11      324.70      330.90      3.80 o
   0   9  11      483.47      445.45      5.31 o
   1   9  11       16.92       18.06      1.12 o
   2   9  11        1.22        1.89      0.78 o
   3   9  11        1.52        1.03      0.96 o
   4   9  11        1.05        0.83      1.14 o
  -5  10  11        0.86       -1.46      1.46 o
  -4  10  11      142.33      144.69      3.57 o
  -3  10  11      133.76      129.63      3.55 o
  -2  10  11        0.80        0.62      0.77 o
  -1  10  11      622.74      613.21      6.85 o
   0  10  11        4.94        6.01      1.02 o
   1  10  11       12.03       13.51      1.15 o
   2  10  11      146.50      143.24      3.09 o
   3  10  11       28.22       20.86      3.00 o
   4  10  11        1.10        2.16      1.25 o
  -5  11  11        0.42        0.05      1.69 o
  -4  11  11        6.03        6.50      1.35 o
  -3  11  11       42.02       38.43      2.71 o
  -2  11  11       25.34       19.57      1.36 o
  -1  11  11        5.42        4.05      0.89 o
   0  11  11        1.05        1.32      0.74 o
   1  11  11        6.22        2.99      0.85 o
   2  11  11        8.69        8.71      1.38 o
   3  11  11        2.03        1.38      1.26 o
   4  11  11        1.68        4.02      1.36 o
  -5  12  11        3.12        3.68      1.77 o
  -4  12  11       12.59       13.22      1.61 o
  -3  12  11       55.42       47.32      2.55 o
  -2  12  11       55.08       48.56      2.34 o
  -1  12  11        0.24       -0.38      0.72 o
   0  12  11     1381.34     1313.60     11.21 o
   1  12  11        4.70        2.23      0.85 o
   2  12  11        0.00        1.48      1.09 o
   3  12  11        3.13        1.95      1.29 o
   4  12  11        0.02        0.76      1.30 o
  -5  13  11        4.00       -0.58      3.18 o
  -4  13  11        4.17        2.26      1.29 o
  -3  13  11        3.70        2.26      1.41 o
  -2  13  11       36.09       34.02      2.18 o
  -1  13  11       20.74       20.60      1.79 o
   0  13  11        0.09        1.41      0.76 o
   1  13  11        5.36        4.10      0.98 o
   2  13  11        3.11        3.60      1.24 o
   3  13  11        4.78        6.96      1.56 o
   4  13  11       22.17       31.79      2.84 o
  -4  14  11        4.80        4.04      1.38 o
  -3  14  11        8.05        8.07      2.04 o
  -2  14  11        3.30        1.10      1.16 o
  -1  14  11        1.65        0.93      1.10 o
   0  14  11      185.17      178.33      3.07 o
   1  14  11       75.08       76.82      2.43 o
   2  14  11        0.62        1.04      1.21 o
   3  14  11        2.51        2.09      1.31 o
   4  14  11        0.16        1.86      1.66 o
  -4  15  11        0.11       -1.15      1.15 o
  -3  15  11        0.18       -0.55      1.59 o
  -2  15  11       11.76       12.56      1.68 o
  -1  15  11       10.78        9.43      1.56 o
   0  15  11        4.24        5.11      1.15 o
   1  15  11        6.07        6.22      1.06 o
   2  15  11        1.15        2.61      1.56 o
   3  15  11        9.76       12.93      1.82 o
   4  15  11        9.34       11.07      2.46 o
  -4  16  11        0.62        1.47      1.55 o
  -3  16  11       18.88       20.39      2.68 o
  -2  16  11      143.56      146.30      5.90 o
  -1  16  11        4.63        1.99      1.30 o
   0  16  11       12.09       13.65      1.42 o
   1  16  11        6.57        9.39      1.31 o
   2  16  11        0.18        0.82      1.03 o
   3  16  11        3.70        4.02      1.45 o
  -4  17  11        0.04        3.93      2.06 o
  -3  17  11        1.95        2.21      1.88 o
  -2  17  11       23.29       22.30      2.17 o
  -1  17  11      120.14      108.83      5.64 o
   0  17  11        2.50        4.13      1.11 o
   1  17  11        9.92        7.62      1.56 o
   2  17  11        3.27        3.02      1.12 o
   3  17  11        4.41        3.71      1.58 o
  -4  18  11       27.38       25.87      3.34 o
  -3  18  11       15.09       20.74      2.74 o
  -2  18  11        3.83        2.38      1.48 o
  -1  18  11        8.54        7.88      1.69 o
   0  18  11       32.19       36.92      2.58 o
   1  18  11       17.93       18.37      1.50 o
   2  18  11        0.01       -0.13      1.01 o
   3  18  11        0.31        0.17      2.14 o
  -3  19  11        0.07        0.86      1.89 o
  -2  19  11       22.84       23.85      2.35 o
  -1  19  11       79.31       90.93      5.84 o
   0  19  11       74.21       76.50      3.28 o
   1  19  11        4.53        3.97      1.12 o
   2  19  11        3.66        0.61      1.10 o
   3  19  11        3.45        6.28      1.90 o
  -3  20  11       19.01       21.38      4.41 o
  -2  20  11        0.41        0.95      1.52 o
  -1  20  11       33.66       33.81      2.67 o
   0  20  11        6.00        8.72      2.30 o
   1  20  11       77.64       93.30      3.96 o
   2  20  11       26.50       32.71      2.10 o
  -3  21  11       40.75       38.82      5.55 o
  -2  21  11      101.96      113.86      4.21 o
  -1  21  11      102.79      110.09      4.12 o
   0  21  11        8.34        4.40      2.17 o
   1  21  11       16.93       16.04      2.21 o
   2  21  11        3.53        2.86      1.42 o
  -2  22  11        7.93        9.28      2.75 o
  -1  22  11        7.03        4.11      2.56 o
   0  22  11        6.74        6.38      2.24 o
   1  22  11       23.47       24.02      3.19 o
  -2  23  11       30.93       32.97      3.71 o
  -1  23  11       51.32       53.00      4.29 o
   0  23  11       22.54       20.30      5.94 o
   1  23  11       10.63       11.91      3.64 o
  -1  24  11       38.11       43.72      6.04 o
   0  24  11        2.57        2.04      3.18 o
  -5   0  12       93.51       94.62      6.63 o
  -4   0  12       14.03       19.38      3.49 o
  -3   0  12      127.34      117.02      3.90 o
  -2   0  12      750.15      737.44     10.18 o
  -1   0  12       94.69       82.31      2.52 o
   0   0  12     3201.94     3244.72     55.32 o
   1   0  12       16.86       12.38      1.44 o
   2   0  12      117.81      119.72      4.10 o
   3   0  12        0.02       -1.13      1.13 o
   4   0  12        0.06        1.21      1.56 o
   5   0  12       18.33       20.51      4.30 o
  -5   1  12       13.35       18.49      2.69 o
  -4   1  12       20.80       19.17      2.44 o
  -3   1  12      962.55      926.58      9.51 o
  -2   1  12      134.30      148.27      2.29 o
  -1   1  12      488.11      487.80      5.28 o
   0   1  12       30.79       30.47      3.86 o
   1   1  12        4.16        2.31      0.71 o
   2   1  12      178.76      179.30      3.41 o
   3   1  12       37.62       39.07      2.00 o
   4   1  12       10.53        9.25      1.38 o
   5   1  12        9.09       11.15      2.68 o
  -5   2  12       56.03       66.32      4.29 o
  -4   2  12       12.47       12.40      1.67 o
  -3   2  12      336.96      309.36      4.51 o
  -2   2  12     1127.68     1131.14     10.52 o
  -1   2  12      593.98      575.32      6.00 o
   0   2  12     1582.03     1613.92     16.76 o
   1   2  12      196.25      191.67      3.80 o
   2   2  12       19.29       23.09      1.50 o
   3   2  12       34.94       29.22      2.19 o
   4   2  12       12.52       14.38      1.91 o
   5   2  12       10.49        9.00      2.56 o
  -5   3  12        6.61       11.16      2.43 o
  -4   3  12       44.69       44.32      2.63 o
  -3   3  12      181.51      185.57      3.38 o
  -2   3  12      126.36      144.59      2.67 o
  -1   3  12       10.96        6.72      0.74 o
   0   3  12      300.71      308.52      4.74 o
   1   3  12       54.77       53.48      2.31 o
   2   3  12        0.05        1.20      1.23 o
   3   3  12        7.94        6.84      1.61 o
   4   3  12        0.73        0.21      1.24 o
  -5   4  12       16.33       23.71      3.04 o
  -4   4  12        8.42        8.20      1.55 o
  -3   4  12      213.58      195.40      4.22 o
  -2   4  12       65.74       81.54      2.55 o
  -1   4  12      200.77      200.67      2.61 o
   0   4  12       52.11       65.17      1.77 o
   1   4  12       96.32      106.39      2.45 o
   2   4  12      128.33      129.95      2.92 o
   3   4  12        0.29        1.91      0.94 o
   4   4  12        0.87        0.36      1.37 o
  -5   5  12       15.87       17.90      3.02 o
  -4   5  12        4.47        2.16      1.34 o
  -3   5  12       54.84       49.26      1.95 o
  -2   5  12      340.69      296.16      4.03 o
  -1   5  12        5.94        3.07      0.72 o
   0   5  12        4.81        5.90      0.80 o
   1   5  12       11.06       12.04      1.47 o
   2   5  12        2.67        1.61      0.89 o
   3   5  12        0.04        0.53      0.89 o
   4   5  12        1.09       -1.14      1.20 o
  -5   6  12       25.56       26.12      3.08 o
  -4   6  12        8.54       10.18      1.66 o
  -3   6  12      110.40       98.80      2.98 o
  -2   6  12      301.89      274.45      4.22 o
  -1   6  12        9.46        8.01      0.84 o
   0   6  12      554.71      562.72      6.34 o
   1   6  12       67.75       65.47      1.97 o
   2   6  12       93.50      103.93      3.59 o
   3   6  12        4.19        3.28      1.01 o
   4   6  12        2.43        0.67      1.32 o
  -5   7  12        1.04        3.65      2.08 o
  -4   7  12        1.94        0.60      1.58 o
  -3   7  12       45.10       55.67      2.47 o
  -2   7  12       82.51       77.33      2.09 o
  -1   7  12      327.94      316.17      3.68 o
   0   7  12       77.50       82.08      2.08 o
   1   7  12        3.17        2.87      0.65 o
   2   7  12       22.67       20.32      1.32 o
   3   7  12        0.16       -0.37      0.87 o
   4   7  12        0.01       -0.35      1.23 o
  -5   8  12        6.73        4.98      1.79 o
  -4   8  12       12.29       13.33      2.28 o
  -3   8  12       16.91       18.09      1.70 o
  -2   8  12      444.16      410.19      8.29 o
  -1   8  12       35.04       33.44      1.30 o
   0   8  12        3.52        2.46      0.84 o
   1   8  12        1.57        1.90      0.67 o
   2   8  12       41.60       46.73      2.24 o
   3   8  12        1.46        1.56      1.05 o
   4   8  12        2.41        2.77      1.49 o
  -5   9  12        0.09       -0.66      1.54 o
  -4   9  12       33.64       38.15      2.64 o
  -3   9  12        0.12       -0.43      1.25 o
  -2   9  12       64.43       66.07      2.50 o
  -1   9  12      177.54      158.23      2.95 o
   0   9  12      648.82      644.26      7.03 o
   1   9  12       38.18       36.17      1.54 o
   2   9  12        0.42       -0.29      0.70 o
   3   9  12       27.31       30.38      2.02 o
   4   9  12        7.99        5.43      1.63 o
  -5  10  12       26.32       30.24      3.64 o
  -4  10  12        1.46        3.14      2.23 o
  -3  10  12       41.57       37.23      2.25 o
  -2  10  12        1.44        0.74      1.64 o
  -1  10  12       16.28       16.85      1.26 o
   0  10  12      346.39      332.35      4.56 o
   1  10  12        0.51       -0.54      0.65 o
   2  10  12       20.62       16.79      1.27 o
   3  10  12        0.16        0.14      0.99 o
   4  10  12        8.88        5.40      1.58 o
  -5  11  12        0.80        1.90      1.69 o
  -4  11  12       13.44       11.29      1.83 o
  -3  11  12       17.84       19.68      1.80 o
  -2  11  12       56.38       58.63      3.13 o
  -1  11  12       84.18       88.32      2.37 o
   0  11  12      349.42      327.56      4.62 o
   1  11  12        1.07       -0.86      0.86 o
   2  11  12        0.07        0.72      1.17 o
   3  11  12        5.75        6.08      1.47 o
   4  11  12        4.58        5.01      1.89 o
  -5  12  12       26.34       28.37      5.22 o
  -4  12  12       19.70       30.00      2.10 o
  -3  12  12      101.11       93.20      3.14 o
  -2  12  12      254.61      227.50      7.87 o
  -1  12  12      140.23      147.58      3.04 o
   0  12  12      169.36      165.45      2.87 o
   1  12  12       11.36       11.95      1.89 o
   2  12  12       13.78       14.34      1.66 o
   3  12  12        3.62        4.25      1.79 o
   4  12  12        3.29        4.61      1.65 o
  -4  13  12        8.78        9.18      1.55 o
  -3  13  12       91.20       96.69      4.20 o
  -2  13  12      220.71      219.82      5.95 o
  -1  13  12       67.43       60.06      2.56 o
   0  13  12       45.92       49.25      1.78 o
   1  13  12      201.59      194.88      3.73 o
   2  13  12       40.12       44.25      2.68 o
   3  13  12        7.82       10.71      1.77 o
   4  13  12        3.78        5.90      1.86 o
  -4  14  12       87.15       96.71      5.65 o
  -3  14  12        1.70        0.93      1.69 o
  -2  14  12      135.67      127.73      3.67 o
  -1  14  12       10.93       12.52      1.62 o
   0  14  12      419.27      432.89      5.93 o
   1  14  12       84.93       87.10      2.58 o
   2  14  12       45.61       41.71      2.82 o
   3  14  12       37.93       38.48      2.77 o
  -4  15  12        1.98        3.69      1.63 o
  -3  15  12       65.59       64.71      5.13 o
  -2  15  12       34.90       40.27      2.52 o
  -1  15  12      110.87      104.69      3.41 o
   0  15  12      130.88      116.91      3.02 o
   1  15  12       30.47       33.29      1.72 o
   2  15  12       23.17       26.00      2.24 o
   3  15  12        4.90        6.83      1.53 o
  -4  16  12       10.88       10.04      1.97 o
  -3  16  12        1.39        1.57      1.79 o
  -2  16  12       29.44       27.36      2.43 o
  -1  16  12       31.33       31.87      2.37 o
   0  16  12      273.31      276.93      5.36 o
   1  16  12       65.33       63.75      3.01 o
   2  16  12       40.72       38.90      2.69 o
   3  16  12       23.15       22.53      2.12 o
  -4  17  12        1.26        0.88      2.09 o
  -3  17  12       72.75       73.14      4.82 o
  -2  17  12      102.05      104.95      3.68 o
  -1  17  12        0.30        0.82      1.35 o
   0  17  12       18.46       14.63      1.54 o
   1  17  12        0.50       -0.43      1.02 o
   2  17  12        7.45        8.83      1.32 o
   3  17  12        2.11        3.26      1.78 o
  -3  18  12        1.48        1.84      1.97 o
  -2  18  12        0.41        1.86      1.87 o
  -1  18  12       69.85       71.44      5.39 o
   0  18  12       28.00       32.49      3.89 o
   1  18  12        1.68        0.32      0.93 o
   2  18  12       15.59       13.77      1.61 o
   3  18  12        1.96        1.22      1.68 o
  -3  19  12        1.53        2.91      2.05 o
  -2  19  12       13.75       17.77      2.75 o
  -1  19  12       17.53       21.94      3.41 o
   0  19  12       27.78       30.15      3.41 o
   1  19  12       13.69       14.50      1.69 o
   2  19  12        1.78       -0.08      1.15 o
  -3  20  12       15.43       10.64      4.05 o
  -2  20  12       18.57       18.77      2.92 o
  -1  20  12        0.00       -1.30      1.44 o
   0  20  12        4.88        2.39      1.95 o
   1  20  12        0.20       -0.68      1.12 o
   2  20  12       10.02        7.06      1.42 o
  -2  21  12       72.01       81.06      6.53 o
  -1  21  12        1.38        2.47      1.73 o
   0  21  12        8.53        7.03      2.38 o
   1  21  12        1.64       -1.12      2.58 o
   2  21  12        7.15       10.16      2.04 o
  -2  22  12        1.68        2.97      3.39 o
  -1  22  12        7.49        6.77      2.63 o
   0  22  12        1.38        0.33      2.10 o
   1  22  12       22.40       24.03      4.51 o
  -1  23  12        3.00        1.27      2.33 o
   0  23  12        3.46        0.68      3.06 o
  -5   1  13        1.96        1.18      1.75 o
  -4   1  13        3.84        2.80      2.32 o
  -3   1  13        8.09        7.77      1.11 o
  -2   1  13        0.12       -0.25      0.64 o
  -1   1  13        0.87        0.68      0.51 o
   0   1  13        0.02       -0.64      0.64 o
   1   1  13       13.88       13.41      1.14 o
   2   1  13       63.21       62.77      2.19 o
   3   1  13        1.41        1.54      1.43 o
   4   1  13        4.44        2.51      1.23 o
  -5   2  13        6.56        5.39      2.08 o
  -4   2  13        7.46       11.55      1.73 o
  -3   2  13       15.63       16.13      1.33 o
  -2   2  13       37.39       40.14      1.60 o
  -1   2  13        1.64        2.27      0.58 o
   0   2  13      324.47      334.51      5.08 o
   1   2  13      124.82      117.56      3.11 o
   2   2  13        0.53       -0.01      1.46 o
   3   2  13       46.59       45.80      2.20 o
   4   2  13        9.00        8.35      1.74 o
  -5   3  13       14.36       11.88      2.49 o
  -4   3  13        1.37        1.67      1.27 o
  -3   3  13       23.26       26.16      1.61 o
  -2   3  13       32.11       30.36      1.45 o
  -1   3  13      248.80      242.67      3.41 o
   0   3  13       23.95       16.35      1.49 o
   1   3  13      101.87      105.95      2.74 o
   2   3  13       80.84       82.55      2.42 o
   3   3  13       10.95       10.17      1.33 o
   4   3  13        0.02        0.62      1.39 o
  -5   4  13        1.49        1.26      1.86 o
  -4   4  13      100.59       93.75      6.97 o
  -3   4  13       21.70       21.55      1.84 o
  -2   4  13        2.33        1.01      0.70 o
  -1   4  13     1378.59     1314.73     10.70 o
   0   4  13        2.11        3.56      0.73 o
   1   4  13      194.14      186.93      3.37 o
   2   4  13       81.91       83.99      2.65 o
   3   4  13       21.09       19.79      1.62 o
   4   4  13        7.95       10.39      1.81 o
  -5   5  13        1.10        0.45      1.90 o
  -4   5  13        6.74        5.47      1.50 o
  -3   5  13      112.73      116.22      3.37 o
  -2   5  13      101.42       93.66      2.28 o
  -1   5  13       10.65       10.21      0.83 o
   0   5  13       74.72       83.83      2.12 o
   1   5  13       41.96       47.08      1.75 o
   2   5  13       45.55       45.65      2.00 o
   3   5  13        1.10        1.20      1.03 o
   4   5  13       10.90       10.97      2.99 o
  -5   6  13        0.07       -1.69      1.78 o
  -4   6  13       66.75       59.40      2.91 o
  -3   6  13      115.09      123.48      3.43 o
  -2   6  13       22.88       22.29      1.36 o
  -1   6  13      474.20      439.58      5.17 o
   0   6  13      182.42      182.82      3.18 o
   1   6  13        8.77        9.71      1.15 o
   2   6  13      151.72      155.88      3.34 o
   3   6  13       29.21       32.31      2.08 o
   4   6  13       12.53       12.07      3.47 o
  -5   7  13       14.70       13.45      2.58 o
  -4   7  13       24.31       22.11      3.22 o
  -3   7  13      203.42      185.84      4.18 o
  -2   7  13      656.28      589.23      6.63 o
  -1   7  13      439.46      430.65      4.64 o
   0   7  13      152.83      157.51      3.33 o
   1   7  13      444.94      433.90      5.73 o
   2   7  13       23.64       23.48      1.61 o
   3   7  13       10.55        7.27      1.57 o
   4   7  13        3.38        3.52      1.58 o
  -5   8  13        2.26        2.62      2.25 o
  -4   8  13       14.03       13.47      1.87 o
  -3   8  13      307.09      322.95      5.71 o
  -2   8  13     1325.96     1274.98     14.12 o
  -1   8  13      361.58      345.54      4.67 o
   0   8  13       74.90       71.47      2.39 o
   1   8  13        0.34        0.86      0.69 o
   2   8  13       48.35       49.13      1.82 o
   3   8  13       58.78       53.62      3.82 o
   4   8  13       13.10        8.69      1.85 o
  -5   9  13       19.36       22.87      2.51 o
  -4   9  13        0.04       -0.74      1.32 o
  -3   9  13       23.54       22.31      2.44 o
  -2   9  13      146.36      133.77      3.39 o
  -1   9  13       20.92       24.37      1.45 o
   0   9  13      245.69      252.85      5.37 o
   1   9  13      135.12      124.33      2.55 o
   2   9  13        0.07       -0.42      0.75 o
   3   9  13        8.37        8.38      1.35 o
   4   9  13        0.14        0.28      1.40 o
  -5  10  13        0.02       -1.69      3.77 o
  -4  10  13        0.47       -0.04      1.32 o
  -3  10  13       76.34       76.33      2.90 o
  -2  10  13       79.35       74.88      3.50 o
  -1  10  13      195.78      194.52      3.45 o
   0  10  13      128.59      123.96      3.20 o
   1  10  13       87.25       84.35      3.11 o
   2  10  13        0.42       -0.29      0.72 o
   3  10  13       22.07       21.88      1.83 o
   4  10  13        0.73       -0.59      2.44 o
  -5  11  13        9.22        7.90      2.56 o
  -4  11  13        0.50        0.29      1.46 o
  -3  11  13        6.52        4.71      1.38 o
  -2  11  13        6.96        5.99      1.64 o
  -1  11  13       54.31       47.57      1.85 o
   0  11  13       58.33       58.93      2.97 o
   1  11  13       12.15       13.09      1.28 o
   2  11  13       16.31       13.87      1.36 o
   3  11  13        0.48        0.05      1.17 o
   4  11  13        0.03       -0.77      1.45 o
  -4  12  13        7.43        7.47      1.73 o
  -3  12  13        0.14        1.81      4.40 o
  -2  12  13       79.78       78.42      3.61 o
  -1  12  13       40.28       41.54      1.89 o
   0  12  13       77.22       70.48      2.87 o
   1  12  13       68.43       69.02      2.30 o
   2  12  13        9.05       10.29      1.58 o
   3  12  13        1.42       -0.25      1.33 o
   4  12  13        1.33        0.92      1.59 o
  -4  13  13        0.34       -0.01      1.27 o
  -3  13  13       14.78       15.05      2.32 o
  -2  13  13        0.63       -0.81      1.48 o
  -1  13  13       32.95       31.81      2.20 o
   0  13  13       43.37       36.12      2.32 o
   1  13  13       94.14       90.00      2.99 o
   2  13  13        6.21        5.28      1.40 o
   3  13  13        4.44        4.43      1.53 o
  -4  14  13        4.25        4.74      1.71 o
  -3  14  13        3.38        4.04      3.63 o
  -2  14  13       41.65       44.70      3.35 o
  -1  14  13       82.45       80.80      3.10 o
   0  14  13        1.83        0.72      0.97 o
   1  14  13       27.02       26.66      1.80 o
   2  14  13       10.77       10.23      2.21 o
   3  14  13        0.04        1.28      1.47 o
  -4  15  13        0.16       -0.81      1.50 o
  -3  15  13        9.73        7.81      2.23 o
  -2  15  13        3.09        2.75      1.67 o
  -1  15  13       60.64       64.72      2.96 o
   0  15  13       11.07        8.74      1.65 o
   1  15  13       31.26       36.75      1.85 o
   2  15  13        0.11       -1.43      1.79 o
   3  15  13        3.83        2.60      1.40 o
  -4  16  13        0.49        0.31      1.60 o
  -3  16  13        1.26       -1.33      1.68 o
  -2  16  13       13.18       14.76      2.39 o
  -1  16  13        0.93        0.82      1.32 o
   0  16  13       16.56       15.82      1.59 o
   1  16  13       30.65       27.47      1.92 o
   2  16  13        3.06        3.26      1.78 o
   3  16  13        0.15        0.03      1.49 o
  -3  17  13        0.09       -0.44      2.63 o
  -2  17  13       31.02       30.20      3.14 o
  -1  17  13       33.02       31.93      2.47 o
   0  17  13        2.44        0.95      1.38 o
   1  17  13        0.16        1.27      1.62 o
   2  17  13        0.97        1.49      1.57 o
   3  17  13        6.19        8.81      2.01 o
  -3  18  13       24.06       21.04      3.03 o
  -2  18  13        3.92        2.86      2.05 o
  -1  18  13       26.40       25.56      2.36 o
   0  18  13       12.00       13.59      2.40 o
   1  18  13        8.10       10.39      1.81 o
   2  18  13        8.81        9.15      1.43 o
  -3  19  13        5.16        3.55      3.35 o
  -2  19  13       66.17       69.61      4.38 o
  -1  19  13        0.85       -0.57      1.47 o
   0  19  13      107.90      121.54      4.09 o
   1  19  13       12.94       10.59      1.58 o
   2  19  13        0.00        0.82      1.17 o
  -3  20  13       50.70       53.57      6.24 o
  -2  20  13       15.87        9.65      2.56 o
  -1  20  13        3.94        5.30      3.12 o
   0  20  13        0.27       -1.74      1.74 o
   1  20  13        2.71        1.59      1.26 o
   2  20  13        9.98       11.16      1.79 o
  -2  21  13        0.06       -1.67      3.20 o
  -1  21  13       53.72       64.88      3.69 o
   0  21  13       50.60       58.92      4.41 o
   1  21  13       10.22        8.82      2.99 o
  -2  22  13      160.60      171.34      8.80 o
  -1  22  13        6.09        2.73      3.10 o
   0  22  13        1.34        0.80      2.92 o
   1  22  13        5.39        2.68      3.14 o
   0  23  13       33.86       39.96      5.75 o
  -5   0  14       24.18       30.15      4.70 o
  -4   0  14      389.32      405.71     12.83 o
  -3   0  14        3.74        2.27      1.33 o
  -2   0  14        2.29        2.94      1.88 o
  -1   0  14      581.98      601.13      9.12 o
   0   0  14     1060.40     1054.84     14.64 o
   1   0  14     1453.17     1455.14     19.65 o
   2   0  14        2.50        2.05      1.26 o
   3   0  14       46.99       34.76      2.90 o
   4   0  14        0.92        1.43      2.21 o
  -5   1  14        0.69        0.27      1.89 o
  -4   1  14        5.75        5.87      1.87 o
  -3   1  14      121.42      106.49      2.70 o
  -2   1  14     1406.03     1336.28     12.32 o
  -1   1  14        2.32        1.15      1.04 o
   0   1  14       54.49       55.73      2.56 o
   1   1  14      249.55      258.67      4.21 o
   2   1  14        3.37        4.21      0.95 o
   3   1  14        1.66        3.56      1.45 o
   4   1  14        1.06       -0.27      1.09 o
  -5   2  14       36.03       38.68      3.65 o
  -4   2  14      202.64      205.35      4.83 o
  -3   2  14       36.90       40.79      2.37 o
  -2   2  14       50.64       47.15      1.86 o
  -1   2  14      536.28      550.76      6.10 o
   0   2  14        6.69        5.22      0.85 o
   1   2  14      242.14      236.04      3.97 o
   2   2  14       38.17       33.50      1.85 o
   3   2  14        9.88        9.13      1.33 o
   4   2  14        0.81        1.79      1.92 o
  -5   3  14       10.93       12.10      2.50 o
  -4   3  14       14.73       16.05      1.95 o
  -3   3  14       54.63       46.57      2.44 o
  -2   3  14      689.81      636.99      6.96 o
  -1   3  14       17.01       12.13      1.01 o
   0   3  14      118.57      102.94      2.35 o
   1   3  14        5.98        5.73      1.28 o
   2   3  14       14.73       11.17      1.25 o
   3   3  14        6.35        4.86      1.20 o
   4   3  14        0.10       -0.89      1.29 o
  -5   4  14        5.50        7.28      2.33 o
  -4   4  14        5.17        7.34      1.65 o
  -3   4  14       15.86       17.46      2.17 o
  -2   4  14      275.56      254.16      4.90 o
  -1   4  14       87.16       94.91      1.91 o
   0   4  14       97.29       91.83      2.27 o
   1   4  14       24.76       27.65      1.59 o
   2   4  14        1.89        1.59      0.90 o
   3   4  14       36.16       36.13      2.12 o
   4   4  14        0.34        0.74      1.41 o
  -5   5  14        4.85        3.21      4.38 o
  -4   5  14      119.14      111.30      3.69 o
  -3   5  14        9.69        6.99      1.72 o
  -2   5  14        3.59        6.10      0.96 o
  -1   5  14        2.64        2.51      0.71 o
   0   5  14       63.02       74.53      2.12 o
   1   5  14        3.91        5.18      0.98 o
   2   5  14       12.52        8.75      1.16 o
   3   5  14       17.66       15.02      1.54 o
   4   5  14        0.33       -0.59      1.35 o
  -5   6  14        0.06        0.34      1.98 o
  -4   6  14        7.29        9.31      1.65 o
  -3   6  14        6.81        7.71      1.79 o
  -2   6  14      164.63      152.56      3.53 o
  -1   6  14     1229.60     1145.07     10.88 o
   0   6  14        2.00        1.35      0.95 o
   1   6  14      117.63      121.44      2.84 o
   2   6  14        3.49        3.03      0.96 o
   3   6  14       23.37       24.82      1.83 o
   4   6  14        1.49       -0.09      1.39 o
  -5   7  14       35.63       35.86      3.66 o
  -4   7  14        0.07       -1.15      1.29 o
  -3   7  14      108.34      104.13      3.25 o
  -2   7  14       12.67       20.47      1.39 o
  -1   7  14      148.90      147.72      3.38 o
   0   7  14      109.64       98.05      2.43 o
   1   7  14       32.03       29.85      1.72 o
   2   7  14       15.91       16.38      1.46 o
   3   7  14       19.33       15.31      1.90 o
   4   7  14        0.10       -0.19      1.47 o
  -5   8  14        1.81        2.49      1.75 o
  -4   8  14        6.40        4.48      1.60 o
  -3   8  14        0.03       -0.93      1.08 o
  -2   8  14      174.89      171.02      3.82 o
  -1   8  14      142.78      135.29      2.80 o
   0   8  14       33.38       34.21      2.66 o
   1   8  14       48.91       52.14      2.09 o
   2   8  14        6.82        8.73      1.23 o
   3   8  14        0.83       -0.21      1.20 o
   4   8  14        1.15        1.93      1.54 o
  -5   9  14       18.75       26.94      7.67 o
  -4   9  14        1.09        1.35      1.44 o
  -3   9  14        1.48        0.89      1.19 o
  -2   9  14        0.08       -0.01      1.39 o
  -1   9  14      155.97      166.85      3.58 o
   0   9  14       93.22       90.99      2.87 o
   1   9  14      197.94      193.63      3.76 o
   2   9  14        9.11        6.98      1.02 o
   3   9  14        6.41        3.91      1.45 o
   4   9  14        2.14        0.69      1.53 o
  -5  10  14        0.61       -1.92      5.70 o
  -4  10  14       51.65       62.10      5.52 o
  -3  10  14        5.28        5.20      1.34 o
  -2  10  14       88.89       83.66      3.68 o
  -1  10  14       59.51       53.45      1.95 o
   0  10  14        0.45        1.55      0.98 o
   1  10  14        0.01        0.76      0.87 o
   2  10  14        0.89        1.00      0.93 o
   3  10  14        0.32       -1.00      1.00 o
   4  10  14        0.04       -1.62      1.62 o
  -4  11  14       24.37       26.22      2.88 o
  -3  11  14       24.57       29.46      2.85 o
  -2  11  14      196.30      185.32      5.94 o
  -1  11  14       17.42       18.02      1.57 o
   0  11  14        0.38       -0.88      0.91 o
   1  11  14       98.91       93.16      2.62 o
   2  11  14        2.84        3.59      1.05 o
   3  11  14        3.56        3.64      1.42 o
   4  11  14        5.96        6.30      2.19 o
  -4  12  14       59.06       62.98      3.34 o
  -3  12  14       84.70       88.46      4.08 o
  -2  12  14       26.68       20.50      3.56 o
  -1  12  14      262.59      268.47      4.40 o
   0  12  14       22.65       17.93      1.70 o
   1  12  14       11.68       13.02      1.36 o
   2  12  14        8.15        4.68      1.43 o
   3  12  14        3.10        1.97      1.44 o
  -4  13  14       31.72       26.08      3.15 o
  -3  13  14       89.69       90.51      4.28 o
  -2  13  14      171.21      184.00      5.61 o
  -1  13  14       41.87       46.98      3.35 o
   0  13  14       38.13       28.94      1.90 o
   1  13  14       40.00       50.12      2.20 o
   2  13  14       23.30       24.75      2.19 o
   3  13  14        0.83        0.30      1.41 o
  -4  14  14       16.12       17.09      2.87 o
  -3  14  14       64.39       73.23      4.05 o
  -2  14  14       11.21        6.43      2.02 o
  -1  14  14       59.69       57.18      3.65 o
   0  14  14      113.65      112.35      3.71 o
   1  14  14      231.54      242.71      4.65 o
   2  14  14        6.28        8.55      1.58 o
   3  14  14        6.91        6.79      1.76 o
  -4  15  14       31.07       27.41      2.78 o
  -3  15  14       47.89       42.58      3.49 o
  -2  15  14       52.84       54.56      3.61 o
  -1  15  14       43.38       55.77      4.76 o
   0  15  14       32.54       31.48      1.99 o
   1  15  14        3.51        5.40      1.25 o
   2  15  14       45.68       41.16      2.81 o
   3  15  14       16.81       22.68      3.13 o
  -4  16  14        7.21        5.15      3.63 o
  -3  16  14       33.07       39.96      3.55 o
  -2  16  14       35.54       41.57      3.50 o
  -1  16  14       44.80       52.82      2.93 o
   0  16  14       48.70       47.09      2.37 o
   1  16  14      140.79      151.09      5.55 o
   2  16  14        0.00        0.97      1.42 o
   3  16  14        6.73        5.09      1.89 o
  -3  17  14        3.14        3.28      2.11 o
  -2  17  14       82.85       81.66      4.30 o
  -1  17  14       33.35       30.66      2.48 o
   0  17  14        6.16        5.44      1.60 o
   1  17  14       21.88       19.04      2.09 o
   2  17  14        1.58        2.86      1.54 o
  -3  18  14       10.96        7.26      3.75 o
  -2  18  14        1.56       -0.61      1.98 o
  -1  18  14        1.33        1.37      1.50 o
   0  18  14        0.64        0.78      1.44 o
   1  18  14       74.65       72.39      5.27 o
   2  18  14       27.10       24.39      1.93 o
  -3  19  14        4.51       -0.37      3.00 o
  -2  19  14        1.32       -1.94      1.94 o
  -1  19  14        1.51        2.70      1.76 o
   0  19  14        0.00       -0.44      1.55 o
   1  19  14        2.82        0.89      1.25 o
   2  19  14        7.17        8.77      2.04 o
  -2  20  14       20.72       21.38      4.70 o
  -1  20  14       55.23       62.29      3.65 o
   0  20  14        4.65        1.78      2.55 o
   1  20  14        0.11        0.39      1.25 o
  -2  21  14       15.18       18.96      4.68 o
  -1  21  14        2.74        0.13      2.20 o
   0  21  14       15.08       12.55      3.94 o
   1  21  14        0.06       -0.21      2.90 o
  -1  22  14       15.13       18.71      3.22 o
   0  22  14        5.12        4.36      3.15 o
  -5   1  15        0.02        0.53      1.97 o
  -4   1  15        2.42        2.61      1.72 o
  -3   1  15        1.28       -0.87      0.87 o
  -2   1  15       18.09       20.30      1.63 o
  -1   1  15        0.52        0.52      0.61 o
   0   1  15       61.68       63.04      1.98 o
   1   1  15       12.80       10.45      1.15 o
   2   1  15       49.85       51.96      2.39 o
   3   1  15        0.79        0.46      0.98 o
   4   1  15        0.20       -1.33      1.33 o
  -5   2  15        0.04        2.22      1.93 o
  -4   2  15        9.13       11.97      2.22 o
  -3   2  15        0.41        0.14      0.91 o
  -2   2  15       60.58       53.03      1.87 o
  -1   2  15      152.64      145.32      2.70 o
   0   2  15       82.59       79.01      2.18 o
   1   2  15        4.49        3.71      0.93 o
   2   2  15        3.93        3.23      0.97 o
   3   2  15        2.89        3.59      1.97 o
   4   2  15        6.63        6.46      1.68 o
  -5   3  15        0.60        1.38      1.93 o
  -4   3  15        9.78        8.98      1.99 o
  -3   3  15       11.84       15.79      2.09 o
  -2   3  15      180.69      167.95      3.11 o
  -1   3  15       32.28       21.93      1.28 o
   0   3  15       11.50        9.25      1.07 o
   1   3  15       24.11       22.54      2.03 o
   2   3  15       16.85       18.19      1.90 o
   3   3  15        5.40        4.69      1.21 o
   4   3  15        1.55        0.08      1.68 o
  -5   4  15        0.35        2.74      2.03 o
  -4   4  15        1.94        1.74      1.41 o
  -3   4  15       10.19       13.48      1.67 o
  -2   4  15        0.30        0.82      0.84 o
  -1   4  15       89.79       87.30      1.92 o
   0   4  15      815.43      806.12      8.64 o
   1   4  15        8.03        7.43      1.04 o
   2   4  15        1.48        1.07      0.88 o
   3   4  15       19.36       16.89      1.60 o
   4   4  15        4.29        4.79      1.67 o
  -5   5  15       45.80       51.39      4.25 o
  -4   5  15       10.55       13.46      1.85 o
  -3   5  15        1.66       -1.23      1.23 o
  -2   5  15      428.28      400.80      5.24 o
  -1   5  15       11.20        9.80      0.89 o
   0   5  15      667.15      625.46      7.27 o
   1   5  15      101.46      109.42      2.75 o
   2   5  15       12.38       17.71      1.53 o
   3   5  15        2.35        2.35      1.14 o
   4   5  15        1.99        1.20      1.46 o
  -5   6  15        5.72        8.63      2.52 o
  -4   6  15       11.04        9.36      1.76 o
  -3   6  15      105.04       94.94      3.93 o
  -2   6  15      506.45      511.90      6.20 o
  -1   6  15        0.41        0.51      0.91 o
   0   6  15      240.41      228.10      3.86 o
   1   6  15       41.12       39.16      1.93 o
   2   6  15       51.42       56.19      2.25 o
   3   6  15       32.37       33.55      2.12 o
   4   6  15        0.92        0.62      1.55 o
  -5   7  15       55.72       65.71      6.42 o
  -4   7  15       44.85       45.78      2.95 o
  -3   7  15       34.84       30.50      2.69 o
  -2   7  15        7.80       14.80      1.46 o
  -1   7  15      402.13      384.12      5.95 o
   0   7  15       14.26       16.96      1.34 o
   1   7  15      134.00      152.79      4.94 o
   2   7  15       76.49       77.66      2.61 o
   3   7  15        0.00        0.64      1.26 o
   4   7  15        2.23        1.55      1.49 o
  -5   8  15        5.94       11.61      3.77 o
  -4   8  15        0.90        1.86      1.51 o
  -3   8  15       11.76       11.84      1.60 o
  -2   8  15      239.86      242.52      5.96 o
  -1   8  15       39.62       39.84      1.87 o
   0   8  15       71.93       67.84      2.24 o
   1   8  15       33.28       33.33      1.94 o
   2   8  15       13.27       14.74      1.64 o
   3   8  15        0.64       -0.06      1.42 o
   4   8  15        1.08        0.86      1.53 o
  -4   9  15      125.32      128.14      7.17 o
  -3   9  15       82.77       79.46      3.01 o
  -2   9  15       13.26       10.44      1.92 o
  -1   9  15      284.06      262.81      4.23 o
   0   9  15      217.71      218.50      4.55 o
   1   9  15      223.43      209.39      3.97 o
   2   9  15       27.22       23.46      1.76 o
   3   9  15        0.19       -0.95      1.16 o
   4   9  15        3.61        2.46      1.64 o
  -4  10  15        9.56        9.27      1.89 o
  -3  10  15        0.55       -1.44      1.44 o
  -2  10  15        1.06        1.49      1.49 o
  -1  10  15      173.22      170.09      3.38 o
   0  10  15      134.65      142.55      5.22 o
   1  10  15       15.80       16.77      1.74 o
   2  10  15        2.17        1.58      1.06 o
   3  10  15        0.23       -0.74      1.50 o
  -4  11  15       18.67       21.86      2.36 o
  -3  11  15        2.32        3.24      2.45 o
  -2  11  15       29.57       22.37      2.57 o
  -1  11  15       17.25       18.75      1.75 o
   0  11  15      120.41      123.08      4.92 o
   1  11  15        4.35        2.59      1.20 o
   2  11  15        7.02        3.15      1.09 o
   3  11  15        8.74        8.01      2.10 o
  -4  12  15        0.02       -1.13      1.92 o
  -3  12  15        0.02       -1.19      1.63 o
  -2  12  15        4.82        3.68      1.80 o
  -1  12  15       83.63       85.06      2.68 o
   0  12  15        5.51        5.23      1.30 o
   1  12  15       47.92       40.05      2.10 o
   2  12  15        0.04       -0.02      1.25 o
   3  12  15        2.56        0.35      1.77 o
  -4  13  15        1.85        1.34      2.12 o
  -3  13  15        0.18       -0.35      1.69 o
  -2  13  15       14.74       12.32      2.15 o
  -1  13  15        3.07        3.14      1.34 o
   0  13  15       27.75       32.75      1.99 o
   1  13  15        2.40        5.09      1.19 o
   2  13  15       13.28       16.87      2.01 o
   3  13  15        7.80        5.13      1.56 o
  -4  14  15        5.82        7.85      2.57 o
  -3  14  15       12.67       13.72      2.40 o
  -2  14  15        2.34        0.64      4.17 o
  -1  14  15        9.31        8.22      1.57 o
   0  14  15       16.22       18.25      1.63 o
   1  14  15       64.28       70.66      2.62 o
   2  14  15        6.69        5.35      1.57 o
   3  14  15        0.04       -0.94      1.75 o
  -4  15  15        4.11        3.67      3.27 o
  -3  15  15        0.09       -1.10      2.21 o
  -2  15  15        0.09       -0.89      1.68 o
  -1  15  15       30.10       33.94      2.49 o
   0  15  15        2.24        2.00      1.13 o
   1  15  15        2.57        1.08      1.09 o
   2  15  15       44.75       40.64      2.83 o
   3  15  15        0.77        2.06      1.99 o
  -3  16  15        0.88       -0.97      2.35 o
  -2  16  15       49.26       48.18      3.79 o
  -1  16  15        3.12        2.49      1.46 o
   0  16  15        0.64       -1.01      1.01 o
   1  16  15        1.04        1.54      1.41 o
   2  16  15        1.86        2.57      1.52 o
  -3  17  15        9.40        9.55      2.60 o
  -2  17  15        0.76       -0.82      2.04 o
  -1  17  15       26.36       29.87      2.55 o
   0  17  15       33.88       39.39      3.24 o
   1  17  15        7.82       10.16      1.86 o
   2  17  15        1.85        2.16      1.65 o
  -3  18  15        6.24        8.13      3.60 o
  -2  18  15        5.84        7.06      4.67 o
  -1  18  15       77.80       85.18      4.30 o
   0  18  15        5.03        2.39      1.62 o
   1  18  15        2.59        3.98      2.29 o
   2  18  15        2.18        1.01      1.32 o
  -2  19  15        0.08       -2.61      2.61 o
  -1  19  15       65.99       75.05      4.77 o
   0  19  15        7.24        6.79      2.24 o
   1  19  15        9.48       10.12      2.98 o
  -2  20  15       63.37       62.05      6.66 o
  -1  20  15      101.68      109.54      5.21 o
   0  20  15        0.05       -2.33      2.64 o
   1  20  15       10.37       13.51      2.59 o
  -1  21  15       17.75       16.31      3.07 o
   0  21  15        0.21        4.41      3.37 o
  -5   0  16        0.34       -2.69      2.69 o
  -4   0  16      101.82      102.32      6.45 o
  -3   0  16      615.90      656.06     11.14 o
  -2   0  16       11.67        5.35      2.15 o
  -1   0  16       17.09       14.44      3.98 o
   0   0  16      153.64      147.42      4.22 o
   1   0  16       97.42       95.04      4.50 o
   2   0  16       38.77       38.45      3.02 o
   3   0  16        6.96        6.99      1.88 o
   4   0  16        0.28       -0.88      1.70 o
  -5   1  16        3.25        1.01      2.06 o
  -4   1  16        1.67        2.20      1.59 o
  -3   1  16      125.83      141.30      4.22 o
  -2   1  16       47.74       46.76      2.14 o
  -1   1  16      998.70      952.37     11.16 o
   0   1  16       38.25       37.97      3.69 o
   1   1  16        0.22        0.44      0.94 o
   2   1  16      137.10      132.41      4.19 o
   3   1  16        0.61       -0.11      1.03 o
   4   1  16        0.32        2.62      1.58 o
  -5   2  16        0.28        1.10      1.99 o
  -4   2  16       58.92       55.02      3.97 o
  -3   2  16      224.97      225.99      4.10 o
  -2   2  16        6.04        3.60      1.12 o
  -1   2  16       33.46       35.95      3.90 o
   0   2  16       31.77       33.21      1.71 o
   1   2  16       30.73       30.63      1.77 o
   2   2  16       31.82       32.81      2.00 o
   3   2  16        3.96        3.67      1.22 o
   4   2  16        0.31        1.67      1.55 o
  -5   3  16        5.34        6.56      2.33 o
  -4   3  16        2.31        0.59      2.13 o
  -3   3  16      112.22      118.62      4.62 o
  -2   3  16      171.33      152.34      3.06 o
  -1   3  16      324.29      311.00      5.14 o
   0   3  16       71.28       65.20      2.12 o
   1   3  16       69.37       66.30      2.25 o
   2   3  16        9.38        8.43      1.31 o
   3   3  16        0.12        0.20      1.03 o
   4   3  16        1.87        0.62      1.48 o
  -5   4  16        3.35       10.72      3.70 o
  -4   4  16       25.27       26.74      2.37 o
  -3   4  16        3.03        3.21      1.32 o
  -2   4  16       87.68       97.47      2.48 o
  -1   4  16      205.60      191.10      4.13 o
   0   4  16        3.90        5.55      1.01 o
   1   4  16       13.97       10.95      1.33 o
   2   4  16       27.05       24.91      1.80 o
   3   4  16        1.45        1.07      1.15 o
   4   4  16        2.74        5.29      1.72 o
  -5   5  16        8.49        5.63      3.30 o
  -4   5  16        0.90       -0.19      1.34 o
  -3   5  16       23.14       26.38      3.18 o
  -2   5  16        1.01        0.87      0.85 o
  -1   5  16      713.93      713.96      9.15 o
   0   5  16      257.08      245.47      4.34 o
   1   5  16        3.64        4.88      1.18 o
   2   5  16        3.36        4.22      1.11 o
   3   5  16        0.01        0.37      1.07 o
   4   5  16       15.25       15.79      2.17 o
  -4   6  16        0.25        0.48      1.44 o
  -3   6  16       11.46        9.42      1.96 o
  -2   6  16        4.87        7.15      1.30 o
  -1   6  16       18.01       15.27      1.53 o
   0   6  16       46.52       41.71      1.98 o
   1   6  16       41.19       34.90      1.94 o
   2   6  16       12.51       12.27      1.41 o
   3   6  16        0.07       -0.41      0.98 o
   4   6  16        0.54        2.04      1.66 o
  -4   7  16       43.54       39.00      2.78 o
  -3   7  16        0.83        5.10      1.96 o
  -2   7  16       89.10       78.96      2.71 o
  -1   7  16       32.47       30.59      2.30 o
   0   7  16      201.73      186.38      3.57 o
   1   7  16       74.79       75.73      2.51 o
   2   7  16        1.11        1.93      1.18 o
   3   7  16        4.12        2.19      1.41 o
   4   7  16        4.38        3.04      1.69 o
  -4   8  16       27.61       26.54      2.52 o
  -3   8  16        2.38        1.36      1.60 o
  -2   8  16       37.98       35.31      2.82 o
  -1   8  16       34.82       34.53      1.81 o
   0   8  16      241.95      245.94      4.21 o
   1   8  16       13.07       18.75      1.56 o
   2   8  16       75.06       66.36      2.54 o
   3   8  16        3.23        3.55      1.91 o
  -4   9  16       21.65       27.09      3.09 o
  -3   9  16        0.14       -1.49      1.49 o
  -2   9  16        6.63        5.06      1.65 o
  -1   9  16      320.29      319.57      4.88 o
   0   9  16        0.90        1.37      1.06 o
   1   9  16        0.57        1.35      0.98 o
   2   9  16        5.36        4.21      1.20 o
   3   9  16        0.03       -0.09      1.31 o
  -4  10  16        9.38        8.76      1.93 o
  -3  10  16       51.74       48.33      3.45 o
  -2  10  16       20.22       16.12      2.63 o
  -1  10  16      119.82      116.86      2.95 o
   0  10  16       86.77       88.12      3.05 o
   1  10  16        3.55        3.43      1.45 o
   2  10  16        5.69        2.23      1.44 o
   3  10  16        5.61        4.93      1.66 o
  -4  11  16        4.96        5.72      4.67 o
  -3  11  16      108.01      109.23      6.62 o
  -2  11  16       99.64      100.73      4.31 o
  -1  11  16      169.82      160.45      5.15 o
   0  11  16        0.70        0.95      1.17 o
   1  11  16       85.42       94.55      3.35 o
   2  11  16        3.95        3.44      1.32 o
   3  11  16        0.05       -0.03      1.63 o
  -4  12  16       10.24       17.35      3.42 o
  -3  12  16       40.31       40.43      3.46 o
  -2  12  16       26.32       27.97      2.80 o
  -1  12  16        4.26        6.74      1.51 o
   0  12  16       62.77       70.55      2.93 o
   1  12  16        0.21        0.22      1.17 o
   2  12  16        1.96        4.21      1.82 o
   3  12  16        2.65        4.69      2.37 o
  -4  13  16       17.93       23.16      4.75 o
  -3  13  16       59.49       58.62      8.64 o
  -2  13  16      100.77      103.87      4.77 o
  -1  13  16      106.89      113.01      3.69 o
   0  13  16       24.14       32.13      2.77 o
   1  13  16       29.91       32.11      2.38 o
   2  13  16       39.11       44.06      2.90 o
   3  13  16        7.59        7.41      2.18 o
  -4  14  16       19.95       18.94      4.65 o
  -3  14  16        2.71        1.35      1.80 o
  -2  14  16       11.81       11.78      2.37 o
  -1  14  16        0.79        1.24      1.31 o
   0  14  16       37.25       43.09      2.40 o
   1  14  16        7.55        7.77      1.63 o
   2  14  16        9.50       10.67      1.82 o
   3  14  16        1.04        2.68      2.01 o
  -3  15  16       39.60       38.49      3.54 o
  -2  15  16       69.03       64.70      5.00 o
  -1  15  16       73.50       67.91      3.20 o
   0  15  16        7.19        6.53      1.37 o
   1  15  16        0.83        1.64      1.33 o
   2  15  16        1.73        1.76      2.11 o
  -3  16  16       13.47       12.79      2.56 o
  -2  16  16       47.60       49.53      4.12 o
  -1  16  16        5.96        7.69      1.75 o
   0  16  16       14.70       13.63      1.63 o
   1  16  16       57.85       58.25      3.31 o
   2  16  16       59.16       64.67      3.37 o
  -3  17  16        9.47       11.08      3.70 o
  -2  17  16        3.86        2.21      2.11 o
  -1  17  16        1.59        1.61      1.63 o
   0  17  16       14.21       14.82      2.16 o
   1  17  16        3.57        3.34      2.18 o
   2  17  16        2.21        4.27      1.70 o
  -2  18  16       28.01       27.08      5.70 o
  -1  18  16        1.98        2.91      1.76 o
   0  18  16       17.05       14.29      2.20 o
   1  18  16        2.14        0.46      1.49 o
  -2  19  16        7.03       -2.22      3.28 o
  -1  19  16        8.34        6.66      2.49 o
   0  19  16       54.55       51.31      4.14 o
   1  19  16        6.75        4.73      2.64 o
  -1  20  16       35.70       33.19      3.68 o
   0  20  16        0.24        1.19      3.01 o
  -4   1  17        0.05        1.35      1.75 o
  -3   1  17        4.58        2.43      1.09 o
  -2   1  17       17.69       15.59      1.57 o
  -1   1  17        8.40        7.97      1.55 o
   0   1  17        5.73        4.98      0.96 o
   1   1  17        1.23        0.69      1.42 o
   2   1  17        3.23        4.06      1.13 o
   3   1  17        0.24       -0.10      1.05 o
   4   1  17        0.08       -1.45      1.45 o
  -4   2  17        0.72        2.07      1.71 o
  -3   2  17        0.18       -0.57      0.95 o
  -2   2  17       10.39       11.58      1.43 o
  -1   2  17       53.54       56.17      2.90 o
   0   2  17      132.32      124.12      2.87 o
   1   2  17      193.81      195.84      4.53 o
   2   2  17       10.80       11.92      1.85 o
   3   2  17        1.24        0.43      1.06 o
   4   2  17        3.45        2.17      1.62 o
  -4   3  17       12.88       17.75      2.14 o
  -3   3  17       11.98        8.74      1.56 o
  -2   3  17        7.61        9.88      1.35 o
  -1   3  17      134.25      132.95      4.65 o
   0   3  17       27.25       30.59      1.74 o
   1   3  17       50.11       50.45      2.10 o
   2   3  17        2.65        2.21      1.08 o
   3   3  17       13.65       12.78      1.63 o
   4   3  17        0.18       -2.11      2.11 o
  -4   4  17        4.88        6.85      2.53 o
  -3   4  17        4.41        5.03      1.41 o
  -2   4  17        3.03        3.82      1.03 o
  -1   4  17      458.16      432.53      8.19 o
   0   4  17      116.95      120.41      2.87 o
   1   4  17       33.58       33.73      1.97 o
   2   4  17        1.74        0.76      0.98 o
   3   4  17        3.45        3.65      1.30 o
  -4   5  17       49.79       51.64      3.12 o
  -3   5  17       30.19       33.51      2.86 o
  -2   5  17        7.64        6.67      1.47 o
  -1   5  17      348.10      307.58      6.65 o
   0   5  17        7.31        9.15      1.20 o
   1   5  17      184.34      177.27      3.75 o
   2   5  17       15.75       16.62      1.63 o
   3   5  17        3.10        3.22      1.23 o
  -4   6  17        0.02       -1.37      1.37 o
  -3   6  17       19.12       17.63      2.33 o
  -2   6  17       22.28       26.85      1.96 o
  -1   6  17      151.62      144.32      8.00 o
   0   6  17        1.70       -0.62      0.82 o
   1   6  17       81.03       86.15      2.73 o
   2   6  17       10.30        9.24      1.40 o
   3   6  17        4.68        4.12      1.26 o
  -4   7  17       86.91       92.34      6.71 o
  -3   7  17      287.71      272.19      6.78 o
  -2   7  17       33.92       40.40      2.27 o
  -1   7  17       62.37       66.60      3.16 o
   0   7  17        7.27        4.49      1.10 o
   1   7  17      107.44      115.49      3.13 o
   2   7  17       81.49       94.83      3.03 o
   3   7  17        0.10       -0.69      1.93 o
  -4   8  17        1.72        0.82      1.60 o
  -3   8  17       12.48        9.97      3.43 o
  -2   8  17        7.25        5.50      1.73 o
  -1   8  17        8.42        9.90      1.23 o
   0   8  17        4.04        4.41      1.06 o
   1   8  17       25.05       24.90      2.25 o
   2   8  17        1.65        3.41      1.16 o
   3   8  17        6.34        5.08      1.65 o
  -4   9  17       31.48       38.55      3.68 o
  -3   9  17       94.41       89.92      6.20 o
  -2   9  17       97.60       98.93      4.15 o
  -1   9  17       11.18        8.13      1.20 o
   0   9  17       25.17       27.94      2.82 o
   1   9  17       44.63       46.18      2.31 o
   2   9  17       36.79       34.36      2.18 o
   3   9  17        3.37        0.95      1.46 o
  -4  10  17       70.12       80.50      4.59 o
  -3  10  17       29.35       22.39      4.21 o
  -2  10  17        4.85        4.14      1.91 o
  -1  10  17       31.58       34.14      2.76 o
   0  10  17       13.92       15.06      1.74 o
   1  10  17        0.27       -1.00      1.11 o
   2  10  17        5.09        6.71      1.37 o
   3  10  17        0.00       -0.51      1.37 o
  -4  11  17       45.09       55.18      4.33 o
  -3  11  17       46.22       46.79      3.60 o
  -2  11  17       96.47      118.92      4.93 o
  -1  11  17       76.14       76.37      2.56 o
   0  11  17      150.33      161.56      4.21 o
   1  11  17       37.12       33.01      2.46 o
   2  11  17        2.29        0.61      1.55 o
   3  11  17        0.68       -0.52      1.61 o
  -4  12  17       24.82       33.91      5.38 o
  -3  12  17        4.47        5.19      2.10 o
  -2  12  17        1.31        1.02      3.58 o
  -1  12  17        8.70        8.36      1.59 o
   0  12  17       37.81       37.53      2.50 o
   1  12  17       12.19       12.79      1.81 o
   2  12  17       25.50       29.81      7.54 o
   3  12  17        1.17        0.90      1.90 o
  -4  13  17       19.15       19.16      4.54 o
  -3  13  17        6.15        3.22      2.07 o
  -2  13  17        2.82        0.07      1.76 o
  -1  13  17        0.73        0.99      1.37 o
   0  13  17        0.06       -1.02      1.02 o
   1  13  17        4.70        4.54      1.52 o
   2  13  17        8.02       10.05      2.28 o
  -3  14  17        4.20        1.74      2.03 o
  -2  14  17        5.58        6.52      2.50 o
  -1  14  17        3.79        2.52      1.55 o
   0  14  17        0.26       -1.05      1.05 o
   1  14  17        0.61        0.81      1.38 o
   2  14  17       20.55       22.12      3.03 o
  -3  15  17        0.05       -1.90      1.90 o
  -2  15  17        5.10        2.95      2.12 o
  -1  15  17       13.80       14.48      2.48 o
   0  15  17        9.50        6.24      1.65 o
   1  15  17        7.57       10.86      1.87 o
   2  15  17        0.07       -0.27      1.68 o
  -3  16  17        0.88       -1.89      3.23 o
  -2  16  17        0.30       -0.57      1.96 o
  -1  16  17       17.48       16.42      2.17 o
   0  16  17        8.00        2.99      1.70 o
   1  16  17        0.58       -1.04      1.69 o
   2  16  17        0.74        0.74      2.16 o
  -2  17  17       29.06       28.32      5.81 o
  -1  17  17        0.73       -0.23      1.56 o
   0  17  17       32.02       34.49      2.83 o
   1  17  17       13.44       14.94      2.67 o
  -2  18  17        1.95       -3.18      3.18 o
  -1  18  17       81.24       96.36      4.00 o
   0  18  17      123.40      157.78      6.07 o
   1  18  17        0.70       -0.66      1.96 o
  -1  19  17        2.27        4.66      3.74 o
   0  19  17        6.69        4.79      3.43 o
  -4   0  18        1.92        1.77      2.59 o
  -3   0  18      120.18      131.74      7.26 o
  -2   0  18      301.67      291.20      9.41 o
  -1   0  18        0.56       -0.92      1.38 o
   0   0  18       56.48       54.72      3.08 o
   1   0  18        0.07       -0.80      1.65 o
   2   0  18        6.70        8.12      1.94 o
   3   0  18        2.43        0.84      1.66 o
  -4   1  18       21.44       32.28      3.27 o
  -3   1  18        0.69        1.19      1.08 o
  -2   1  18      312.83      342.25      6.59 o
  -1   1  18        0.09       -1.65      1.81 o
   0   1  18      237.24      234.59      5.72 o
   1   1  18       44.61       41.65      2.21 o
   2   1  18        3.73        5.56      1.20 o
   3   1  18        8.09        6.07      1.78 o
  -4   2  18       10.10       11.55      2.41 o
  -3   2  18      141.63      136.27      3.35 o
  -2   2  18      103.79      101.53      3.20 o
  -1   2  18       29.72       21.49      2.37 o
   0   2  18       12.51       12.46      1.33 o
   1   2  18       11.23        9.08      1.27 o
   2   2  18        2.20        0.37      1.05 o
   3   2  18        0.01       -1.05      1.05 o
  -4   3  18       14.60       16.79      2.68 o
  -3   3  18       15.42       13.01      1.79 o
  -2   3  18      102.24      102.99      3.85 o
  -1   3  18       32.06       33.59      2.67 o
   0   3  18      373.81      378.40      6.09 o
   1   3  18       28.38       31.73      1.94 o
   2   3  18        2.59        2.11      1.13 o
   3   3  18       12.24       11.19      1.54 o
  -4   4  18        1.18       -0.40      2.00 o
  -3   4  18       17.89       21.14      2.07 o
  -2   4  18        0.03       -0.06      0.97 o
  -1   4  18       21.80       23.15      2.30 o
   0   4  18        0.97        2.51      1.08 o
   1   4  18        0.07       -0.57      0.92 o
   2   4  18        1.97        1.31      1.10 o
   3   4  18        6.00        5.31      1.36 o
  -4   5  18       62.60       69.34      4.62 o
  -3   5  18        0.66        2.02      3.02 o
  -2   5  18        0.03       -0.88      0.98 o
  -1   5  18       22.74       22.37      2.25 o
   0   5  18      308.54      316.22      7.08 o
   1   5  18       25.86       25.69      2.32 o
   2   5  18        4.55        4.57      1.22 o
   3   5  18        1.58        1.66      1.22 o
  -4   6  18       18.29       22.42      2.47 o
  -3   6  18        1.10        4.79      2.05 o
  -2   6  18        5.20        4.95      1.28 o
  -1   6  18      114.63      113.44      4.05 o
   0   6  18       83.50       76.54      2.52 o
   1   6  18        1.28       -0.47      1.00 o
   2   6  18       14.00       13.33      1.72 o
   3   6  18       13.84       15.55      1.77 o
  -4   7  18       25.24       29.95      2.67 o
  -3   7  18        1.42        1.01      2.68 o
  -2   7  18        3.83       -0.24      1.44 o
  -1   7  18        0.93        1.65      1.31 o
   0   7  18       34.45       31.46      1.96 o
   1   7  18      115.90      110.93      3.14 o
   2   7  18        2.45        1.21      1.15 o
   3   7  18        1.59        1.63      1.46 o
  -4   8  18       17.93       14.68      5.41 o
  -3   8  18       78.93       66.76      5.57 o
  -2   8  18       63.46       61.99      3.68 o
  -1   8  18        0.28       -0.97      0.97 o
   0   8  18        0.48       -0.80      0.93 o
   1   8  18       22.64       19.98      2.50 o
   2   8  18       14.40       16.18      1.76 o
   3   8  18        5.13        1.46      1.52 o
  -4   9  18        6.69        7.77      2.53 o
  -3   9  18        0.43       -0.65      2.49 o
  -2   9  18        1.35        1.07      1.70 o
  -1   9  18       35.27       37.30      2.41 o
   0   9  18      255.77      264.52      5.46 o
   1   9  18       84.82       81.55      2.85 o
   2   9  18        7.96        7.47      1.45 o
   3   9  18        3.42        4.32      1.68 o
  -4  10  18       21.28       27.03      4.86 o
  -3  10  18       35.00       43.45      5.25 o
  -2  10  18        7.32        5.17      2.05 o
  -1  10  18        1.50        1.42      1.25 o
   0  10  18        7.15       12.51      1.78 o
   1  10  18       22.34       31.44      2.41 o
   2  10  18        6.15        6.60      1.44 o
   3  10  18        1.57        0.71      1.55 o
  -4  11  18       32.16       27.38      4.92 o
  -3  11  18       30.12       34.67      5.10 o
  -2  11  18       82.79       97.61      4.67 o
  -1  11  18       67.23       78.59      3.87 o
   0  11  18      129.78      129.26      6.37 o
   1  11  18        0.72        0.12      1.26 o
   2  11  18       27.88       28.40      3.17 o
   3  11  18        0.82        3.06      2.73 o
  -3  12  18       19.49       16.46      4.23 o
  -2  12  18        5.42        2.56      1.88 o
  -1  12  18       10.28       11.79      2.30 o
   0  12  18        0.84        2.51      1.35 o
   1  12  18       29.79       27.56      2.37 o
   2  12  18        4.76        5.24      2.09 o
  -3  13  18       11.94       13.97      2.67 o
  -2  13  18       69.74       70.58      4.43 o
  -1  13  18       32.70       28.21      2.99 o
   0  13  18       27.87       24.36      1.97 o
   1  13  18       10.79       15.85      1.98 o
   2  13  18       15.72       19.30      2.83 o
  -3  14  18       63.94       66.74      4.53 o
  -2  14  18        0.24       -1.63      1.63 o
  -1  14  18        2.54        1.97      2.67 o
   0  14  18        8.17       10.50      1.57 o
   1  14  18        9.68        7.07      1.73 o
   2  14  18        1.16        4.52      2.19 o
  -3  15  18       17.33       13.92      3.97 o
  -2  15  18       16.03       18.16      4.89 o
  -1  15  18       55.73       57.60      3.84 o
   0  15  18       25.23       25.41      2.52 o
   1  15  18        0.34        0.09      1.47 o
   2  15  18        1.05        1.01      2.09 o
  -2  16  18        1.98       -0.18      2.11 o
  -1  16  18       15.22       13.13      2.64 o
   0  16  18        4.23        2.68      1.80 o
   1  16  18        1.18        4.19      2.11 o
  -2  17  18        4.12       -0.38      3.21 o
  -1  17  18        2.73        0.36      3.18 o
   0  17  18        3.04       -0.64      2.49 o
   1  17  18       40.65       46.66      4.03 o
  -2  18  18        0.12       -1.91      3.23 o
  -1  18  18       45.12       50.36      5.96 o
   0  18  18        0.76        4.53      2.29 o
  -1  19  18        4.26        7.33      3.85 o
  -4   1  19        1.59        1.95      1.93 o
  -3   1  19        7.59        7.76      1.36 o
  -2   1  19        0.13       -0.76      1.04 o
  -1   1  19        6.35        4.88      2.92 o
   0   1  19       35.21       32.88      1.93 o
   1   1  19        0.81       -0.91      1.12 o
   2   1  19       34.77       34.94      2.29 o
   3   1  19        4.22        3.21      1.38 o
  -4   2  19       57.96       56.12      5.69 o
  -3   2  19        0.13        0.01      1.38 o
  -2   2  19        0.96        1.91      1.15 o
  -1   2  19        4.33        7.64      1.70 o
   0   2  19      119.69      124.87      3.10 o
   1   2  19       21.15       21.42      1.70 o
   2   2  19        2.39        2.49      1.21 o
   3   2  19        0.68        1.18      1.20 o
  -4   3  19        0.22       -0.30      1.87 o
  -3   3  19       32.86       36.96      2.60 o
  -2   3  19       54.69       53.44      2.53 o
  -1   3  19       48.96       43.19      2.88 o
   0   3  19        0.06        0.21      1.54 o
   1   3  19       37.75       41.34      2.25 o
   2   3  19       30.27       30.56      2.14 o
   3   3  19        2.49        0.38      1.20 o
  -4   4  19       56.17       73.06      3.49 o
  -3   4  19        0.17        0.09      1.41 o
  -2   4  19       32.88       34.65      2.84 o
  -1   4  19        5.82        8.25      1.74 o
   0   4  19      324.37      323.17      6.13 o
   1   4  19       16.53       16.66      1.63 o
   2   4  19       14.57       16.37      1.74 o
   3   4  19        0.62        1.81      1.27 o
  -4   5  19        7.80        7.35      3.10 o
  -3   5  19       76.12       86.46      4.67 o
  -2   5  19      105.42      111.64      4.19 o
  -1   5  19       41.01       47.78      5.76 o
   0   5  19        3.70        3.89      1.11 o
   1   5  19        6.92        6.45      1.29 o
   2   5  19       34.07       33.88      2.25 o
   3   5  19        7.96        6.62      1.48 o
  -4   6  19        0.29       -0.98      1.58 o
  -3   6  19        0.03        2.40      2.83 o
  -2   6  19        7.76        7.52      1.94 o
  -1   6  19       11.31        9.08      1.85 o
   0   6  19       58.85       63.26      2.41 o
   1   6  19        1.06        2.35      1.13 o
   2   6  19        0.02       -0.67      1.09 o
   3   6  19        0.15       -0.37      2.57 o
  -4   7  19       18.50       20.32      3.05 o
  -3   7  19       18.29       12.88      3.57 o
  -2   7  19      228.74      218.71      6.15 o
  -1   7  19       24.85       25.45      4.17 o
   0   7  19       67.60       60.65      2.38 o
   1   7  19       29.34       28.81      2.06 o
   2   7  19       40.20       37.58      2.40 o
   3   7  19        8.56        8.03      1.91 o
  -3   8  19        0.08       -2.55      2.55 o
  -2   8  19       35.89       29.90      2.94 o
  -1   8  19        0.74        0.62      1.16 o
   0   8  19        7.73        9.53      2.16 o
   1   8  19        9.09       10.27      1.47 o
   2   8  19        0.36        0.00      1.19 o
   3   8  19        0.89       -0.47      1.50 o
  -4   9  19        7.92        6.73      3.69 o
  -3   9  19       98.62      106.66      6.91 o
  -2   9  19       84.24       84.41      4.16 o
  -1   9  19       60.58       70.95      3.01 o
   0   9  19       16.52       14.07      1.77 o
   1   9  19        0.74        2.50      1.31 o
   2   9  19       10.19       13.57      1.72 o
  -4  10  19        5.06       -3.15      3.15 o
  -3  10  19       24.12       19.51      4.24 o
  -2  10  19       35.96       37.04      3.32 o
  -1  10  19       42.81       50.00      2.87 o
   0  10  19       14.44       16.10      1.94 o
   1  10  19       13.06       12.07      1.85 o
   2  10  19        0.65       -0.70      1.20 o
  -3  11  19       78.52       78.92      6.39 o
  -2  11  19       12.58       10.32      2.39 o
  -1  11  19      107.84      117.78      3.82 o
   0  11  19       14.72       15.43      1.95 o
   1  11  19       23.20       22.88      2.24 o
   2  11  19        0.03       -1.08      1.59 o
  -3  12  19        5.48        8.54      3.66 o
  -2  12  19       23.86       24.23      3.02 o
  -1  12  19        6.97        4.31      2.90 o
   0  12  19       15.25       12.30      1.81 o
   1  12  19        0.31        1.13      1.37 o
   2  12  19        0.01       -0.10      1.76 o
  -3  13  19       28.69       35.39      5.18 o
  -2  13  19        7.98        4.32      5.01 o
  -1  13  19        0.30       -2.33      2.33 o
   0  13  19        3.75        1.68      1.26 o
   1  13  19        3.95        3.68      1.60 o
   2  13  19        0.22       -0.40      1.89 o
  -3  14  19        1.71       -0.99      2.97 o
  -2  14  19        0.21       -1.82      1.82 o
  -1  14  19        2.15       -1.34      1.91 o
   0  14  19        5.66        4.01      1.36 o
   1  14  19        0.23       -0.83      1.53 o
   2  14  19        0.01        1.37      2.64 o
  -2  15  19        0.44       -1.50      1.97 o
  -1  15  19       13.99       19.25      5.59 o
   0  15  19        1.06       -1.17      1.17 o
   1  15  19        0.56        0.78      1.60 o
  -2  16  19        0.09       -2.61      2.61 o
  -1  16  19        1.09       -1.92      2.96 o
   0  16  19       18.36       20.97      2.99 o
   1  16  19       34.43       40.37      5.07 o
  -1  17  19       26.86       28.37      4.89 o
   0  17  19       13.11       17.35      4.86 o
  -4   0  20       70.57       80.81      6.91 o
  -3   0  20       20.59       21.66      2.64 o
  -2   0  20       73.20       77.80      3.76 o
  -1   0  20        8.60        4.97      2.18 o
   0   0  20        1.10        2.38      2.66 o
   1   0  20        0.68        0.93      3.12 o
   2   0  20       42.84       42.43      3.54 o
   3   0  20        2.45        0.03      1.77 o
  -4   1  20       23.22       30.39      3.43 o
  -3   1  20       59.51       61.11      2.55 o
  -2   1  20        2.42        3.47      1.24 o
  -1   1  20      197.82      200.83      6.76 o
   0   1  20        9.05        5.23      1.24 o
   1   1  20       64.46       70.09      2.67 o
   2   1  20        0.31       -0.44      1.06 o
   3   1  20        3.63        4.66      1.50 o
  -4   2  20       58.09       69.58      4.74 o
  -3   2  20        6.96        4.94      1.57 o
  -2   2  20      148.61      153.69      6.72 o
  -1   2  20       26.77       21.93      2.48 o
   0   2  20        2.47        2.36      1.02 o
   1   2  20       38.36       39.46      2.70 o
   2   2  20        1.38        2.22      1.22 o
   3   2  20        0.00       -0.03      1.24 o
  -4   3  20       26.30       33.81      4.04 o
  -3   3  20       22.28       28.00      4.07 o
  -2   3  20        0.17        0.73      1.40 o
  -1   3  20       31.68       41.11      4.18 o
   0   3  20       10.26        8.83      1.25 o
   1   3  20       98.46      100.24      4.72 o
   2   3  20       11.30       10.72      1.60 o
   3   3  20        1.19        2.01      1.38 o
  -4   4  20       99.77      106.95      5.48 o
  -3   4  20       14.87        9.09      2.30 o
  -2   4  20       26.27       26.04      2.65 o
  -1   4  20       13.13       18.10      2.24 o
   0   4  20        9.35       11.15      1.39 o
   1   4  20       65.64       66.92      2.68 o
   2   4  20        1.42        1.92      1.24 o
   3   4  20        0.00       -0.64      1.25 o
  -4   5  20      106.47      119.13      4.39 o
  -3   5  20       52.05       51.49      3.81 o
  -2   5  20        5.84        3.11      1.55 o
  -1   5  20        2.24       -0.20      1.29 o
   0   5  20       62.63       56.83      2.36 o
   1   5  20       21.97       24.51      1.97 o
   2   5  20        7.09        5.84      1.37 o
   3   5  20        0.40        0.03      1.23 o
  -4   6  20       33.63       29.53      4.89 o
  -3   6  20        9.47       17.49      3.60 o
  -2   6  20        0.00       -0.81      1.34 o
  -1   6  20        0.40       -0.06      1.30 o
   0   6  20        2.90        3.40      1.15 o
   1   6  20       49.07       52.77      2.46 o
   2   6  20        0.10        1.88      1.21 o
  -4   7  20        0.16       -2.41      3.04 o
  -3   7  20       24.57       29.72      4.63 o
  -2   7  20       12.19        5.37      2.93 o
  -1   7  20       19.55       15.67      2.18 o
   0   7  20        8.08       10.79      1.44 o
   1   7  20        0.47       -1.09      1.09 o
   2   7  20       25.03       22.77      2.04 o
  -3   8  20       12.78        9.10      3.46 o
  -2   8  20        7.30        5.07      2.06 o
  -1   8  20        8.73        5.80      1.54 o
   0   8  20       42.26       54.91      3.19 o
   1   8  20        1.04        2.10      1.20 o
   2   8  20       16.08       15.60      1.86 o
  -3   9  20        7.45        8.99      3.46 o
  -2   9  20        6.65        9.22      2.30 o
  -1   9  20        9.66        8.92      1.68 o
   0   9  20       20.19       21.96      2.21 o
   1   9  20       25.17       31.56      2.22 o
   2   9  20       23.73       21.06      2.01 o
  -3  10  20       78.65       84.94      6.36 o
  -2  10  20       70.34       67.49      4.23 o
  -1  10  20       11.04       14.01      2.17 o
   0  10  20       15.91       11.34      1.78 o
   1  10  20       17.42       16.82      2.08 o
   2  10  20        0.43        2.33      1.62 o
  -3  11  20        3.60       -0.42      3.36 o
  -2  11  20        9.25        7.05      4.43 o
  -1  11  20       31.46       35.42      3.34 o
   0  11  20       16.29       18.90      2.10 o
   1  11  20       22.48       20.15      2.27 o
   2  11  20        4.92        5.40      2.23 o
  -3  12  20       12.20       11.37      4.00 o
  -2  12  20       34.86       38.74      3.60 o
  -1  12  20        3.11        4.04      2.15 o
   0  12  20        5.13        4.76      1.64 o
   1  12  20        6.16        5.21      1.66 o
   2  12  20       15.25       12.37      3.69 o
  -3  13  20        6.65        4.00      3.41 o
  -2  13  20       17.36       18.74      4.12 o
  -1  13  20       18.24       18.99      2.90 o
   0  13  20       13.24       16.57      1.80 o
   1  13  20       15.50       13.49      2.09 o
  -2  14  20       91.11       92.48      4.93 o
  -1  14  20        0.01       -1.83      1.91 o
   0  14  20        0.82       -0.75      1.24 o
   1  14  20        0.28       -1.38      1.45 o
  -2  15  20        2.54        7.29      3.74 o
  -1  15  20        1.54       -0.76      3.06 o
   0  15  20       11.13       11.34      2.42 o
   1  15  20        5.81        6.79      1.90 o
  -1  16  20        0.30       -2.60      2.60 o
   0  16  20        9.56       11.17      2.60 o
  -4   1  21       18.21       16.45      2.90 o
  -3   1  21        6.22        2.36      1.26 o
  -2   1  21        4.01        5.38      1.88 o
  -1   1  21        0.95        2.18      2.14 o
   0   1  21        0.21       -0.78      1.11 o
   1   1  21        0.47        0.36      1.13 o
   2   1  21        0.79       -0.03      1.13 o
  -4   2  21        0.58        1.28      2.99 o
  -3   2  21       20.76       22.38      2.32 o
  -2   2  21        5.35        3.02      1.70 o
  -1   2  21       18.63       21.96      2.49 o
   0   2  21       11.70       11.43      1.42 o
   1   2  21       72.98       79.03      6.01 o
   2   2  21        0.29        1.72      1.27 o
  -4   3  21       22.76       23.21      4.71 o
  -3   3  21       21.33       22.40      3.65 o
  -2   3  21       17.76       25.19      3.05 o
  -1   3  21       97.36      103.56      4.28 o
   0   3  21        7.79        5.41      1.20 o
   1   3  21       20.26       19.17      1.82 o
   2   3  21        8.52       10.44      1.62 o
  -4   4  21       33.73       42.03      5.52 o
  -3   4  21       64.03       74.56      4.29 o
  -2   4  21        2.58        2.82      1.58 o
  -1   4  21        2.07        2.96      1.62 o
   0   4  21       26.75       23.63      2.12 o
   1   4  21       19.70       23.09      1.95 o
   2   4  21        0.18        1.36      1.22 o
  -3   5  21        0.14        1.64      1.97 o
  -2   5  21        9.79        5.91      1.83 o
  -1   5  21       96.48       81.35      6.12 o
   0   5  21       38.96       43.66      2.69 o
   1   5  21        0.10       -0.58      1.13 o
   2   5  21        0.00        0.27      1.25 o
  -3   6  21       63.15       77.34      6.28 o
  -2   6  21        2.83        2.64      1.73 o
  -1   6  21       19.02       15.37      2.31 o
   0   6  21        2.66        2.09      1.21 o
   1   6  21       50.54       51.37      2.69 o
   2   6  21       11.35       10.81      1.70 o
  -3   7  21       76.82       82.10      6.46 o
  -2   7  21       65.08       76.75      5.65 o
  -1   7  21       85.39       96.40      4.22 o
   0   7  21       25.42       20.73      2.40 o
   1   7  21       11.05       11.36      1.64 o
   2   7  21        0.74        0.72      1.23 o
  -3   8  21        0.63       -1.72      3.04 o
  -2   8  21        1.96        4.56      3.03 o
  -1   8  21       18.89       18.90      2.02 o
   0   8  21        1.26        3.25      1.41 o
   1   8  21       58.44       68.15      3.72 o
   2   8  21        4.90        6.29      2.25 o
  -3   9  21       14.15       14.22      3.88 o
  -2   9  21       54.78       54.97      4.00 o
  -1   9  21       20.82       18.10      2.32 o
   0   9  21       36.06       40.84      2.86 o
   1   9  21       43.40       49.00      2.71 o
   2   9  21        5.62        5.82      1.53 o
  -3  10  21        9.99        2.66      3.36 o
  -2  10  21        0.64       -2.02      2.02 o
  -1  10  21       43.55       43.37      2.81 o
   0  10  21       56.85       65.19      3.28 o
   1  10  21        0.96       -0.02      1.34 o
   2  10  21        3.99        3.10      1.89 o
  -3  11  21       21.50       23.40      4.79 o
  -2  11  21       39.23       39.86      3.56 o
  -1  11  21        0.12        0.08      2.20 o
   0  11  21        7.34        5.41      1.60 o
   1  11  21        0.91        0.51      1.80 o
  -2  12  21        0.13        0.63      2.16 o
  -1  12  21        6.69        6.22      2.30 o
   0  12  21        3.62        1.51      1.30 o
   1  12  21        4.35        3.52      1.64 o
  -2  13  21       19.48       16.35      4.23 o
  -1  13  21        2.41        3.50      2.14 o
   0  13  21        0.13       -1.24      1.39 o
   1  13  21        0.24       -0.90      1.47 o
  -2  14  21        0.05       -0.82      3.08 o
  -1  14  21        0.27        0.19      3.06 o
   0  14  21        2.71        3.08      1.81 o
  -1  15  21        0.36        2.04      3.29 o
   0  15  21        6.72       10.86      2.55 o
  -3   0  22       64.58       71.71      5.62 o
  -2   0  22       47.25       44.17      4.90 o
  -1   0  22       56.34       62.93      4.95 o
   0   0  22        4.53        1.26      1.81 o
   1   0  22       12.74       10.19      2.25 o
   2   0  22        0.17       -1.64      1.64 o
  -3   1  22        6.79        8.14      1.81 o
  -2   1  22       27.95       25.68      2.79 o
  -1   1  22        2.31        1.51      1.54 o
   0   1  22       24.95       24.34      2.65 o
   1   1  22        8.25        5.43      1.34 o
   2   1  22       20.19       21.46      2.07 o
  -3   2  22       52.34       59.41      6.78 o
  -2   2  22       29.04       35.03      3.18 o
  -1   2  22       42.46       46.00      3.42 o
   0   2  22        8.35       11.05      2.04 o
   1   2  22       23.34       24.90      2.03 o
   2   2  22       15.83       13.50      1.83 o
  -3   3  22        8.19       12.87      2.55 o
  -2   3  22       69.83       88.31      4.40 o
  -1   3  22        1.99        2.65      1.58 o
   0   3  22       33.80       37.23      3.17 o
   1   3  22        0.77       -1.06      1.06 o
   2   3  22        1.20        4.44      1.45 o
  -3   4  22      175.52      189.90      6.71 o
  -2   4  22       12.67        7.90      3.66 o
  -1   4  22        9.03        8.36      2.00 o
   0   4  22        5.52        3.34      1.72 o
   1   4  22        0.53       -0.77      1.11 o
   2   4  22       29.67       28.86      2.32 o
  -3   5  22        0.00        0.48      1.97 o
  -2   5  22        1.74       -0.59      1.62 o
  -1   5  22        6.68        3.83      1.76 o
   0   5  22        0.33        3.01      1.63 o
   1   5  22        0.74        0.76      1.18 o
   2   5  22        2.13        1.72      1.37 o
  -3   6  22      101.05      114.49      5.29 o
  -2   6  22       11.94        5.44      3.04 o
  -1   6  22       42.88       35.93      4.42 o
   0   6  22        0.82        1.09      1.60 o
   1   6  22        7.01        5.39      1.42 o
   2   6  22        4.45        2.17      1.44 o
  -3   7  22        3.68       -2.49      3.08 o
  -2   7  22        3.72       -0.60      2.74 o
  -1   7  22       20.32       26.20      2.87 o
   0   7  22       12.41       14.77      2.29 o
   1   7  22        6.35        5.71      1.50 o
   2   7  22        2.23        1.51      1.39 o
  -3   8  22       18.54       22.90      4.70 o
  -2   8  22        0.01       -2.66      2.66 o
  -1   8  22        5.14        5.52      1.61 o
   0   8  22        3.45        4.99      1.91 o
   1   8  22       12.39        9.52      1.69 o
  -3   9  22       15.68       11.47      3.98 o
  -2   9  22       61.85       73.80      6.10 o
  -1   9  22        4.26        4.28      1.61 o
   0   9  22        3.53        6.53      2.03 o
   1   9  22        5.83        6.60      1.70 o
  -2  10  22       10.71       15.67      4.05 o
  -1  10  22       16.66       12.56      2.23 o
   0  10  22        2.46        1.92      1.85 o
   1  10  22       11.39       13.71      3.23 o
  -2  11  22        0.01       -1.88      1.88 o
  -1  11  22        0.80       -1.45      1.92 o
   0  11  22       11.67       12.81      2.35 o
   1  11  22        6.18        4.84      1.74 o
  -2  12  22       31.66       41.09      5.57 o
  -1  12  22       56.04       59.69      6.17 o
   0  12  22        0.01        0.41      1.85 o
  -1  13  22        1.21       -2.51      2.51 o
   0  13  22        0.01       -1.40      2.33 o
  -3   1  23        0.16       -1.69      1.69 o
  -2   1  23        2.48        4.65      1.96 o
  -1   1  23        8.85        8.78      2.04 o
   0   1  23       11.34        9.18      1.97 o
   1   1  23        2.09        4.22      1.32 o
  -3   2  23        0.59        0.64      2.25 o
  -2   2  23        1.79        1.83      1.83 o
  -1   2  23        1.16        0.95      2.24 o
   0   2  23        0.44        1.68      1.56 o
   1   2  23        3.48        2.01      1.18 o
  -3   3  23       30.53       28.81      3.30 o
  -2   3  23       11.44        4.91      3.70 o
  -1   3  23       12.28       10.90      2.18 o
   0   3  23       47.76       43.79      4.89 o
   1   3  23        0.49       -1.12      1.12 o
  -3   4  23        0.19        0.30      3.25 o
  -2   4  23       32.25       38.77      3.43 o
  -1   4  23       13.29       14.01      4.53 o
   0   4  23        8.99        5.26      2.85 o
   1   4  23        4.80        3.79      1.41 o
  -3   5  23       37.05       44.75      3.96 o
  -2   5  23       16.39       19.06      2.69 o
  -1   5  23        0.86        1.50      1.75 o
   0   5  23       18.02       16.24      2.53 o
   1   5  23        8.46        8.64      1.55 o
  -3   6  23       13.78       12.62      3.95 o
  -2   6  23      151.61      156.74      8.10 o
  -1   6  23        0.04       -0.23      1.65 o
   0   6  23       29.36       34.91      3.22 o
   1   6  23        6.62        8.07      1.63 o
  -2   7  23        9.82       11.55      3.83 o
  -1   7  23       41.00       43.90      5.02 o
   0   7  23       42.45       41.79      3.50 o
   1   7  23       23.57       25.13      2.95 o
  -2   8  23       72.46       74.99      6.26 o
  -1   8  23        0.58        3.00      1.59 o
   0   8  23        1.90        1.88      1.80 o
   1   8  23        9.16       10.45      1.75 o
  -2   9  23        8.86        1.54      2.88 o
  -1   9  23       31.01       40.47      2.90 o
   0   9  23        0.29        0.47      1.75 o
   1   9  23        0.03        1.43      1.57 o
  -2  10  23        2.76       -2.06      2.94 o
  -1  10  23        4.68        1.85      2.02 o
   0  10  23        5.71        1.92      1.91 o
  -1  11  23        5.84        3.13      2.84 o
   0  11  23        0.15       -0.41      1.63 o
  -2   0  24       17.62       14.38      3.54 o
  -1   0  24       24.31       30.49      4.38 o
   0   0  24       13.37       22.25      3.97 o
   1   0  24        0.00       -1.29      1.55 o
  -2   1  24        1.24        1.93      2.08 o
  -1   1  24        6.69        8.41      2.12 o
   0   1  24        0.54       -0.43      1.40 o
   1   1  24        2.80        2.35      1.37 o
  -2   2  24       46.29       54.12      8.01 o
  -1   2  24       34.73       34.31      3.29 o
   0   2  24        6.12        3.21      2.39 o
   1   2  24        0.45       -0.40      1.15 o
  -2   3  24        4.81        4.27      2.06 o
  -1   3  24       19.05       19.53      2.59 o
   0   3  24        0.02        0.25      1.56 o
   1   3  24        7.29        7.29      1.54 o
  -2   4  24       93.99      107.90      4.91 o
  -1   4  24       12.58        9.43      2.19 o
   0   4  24        4.66        5.06      1.86 o
   1   4  24        0.88        1.98      1.32 o
  -2   5  24       40.59       41.02      5.24 o
  -1   5  24        6.34       10.24      6.05 o
   0   5  24        0.59        2.27      1.80 o
   1   5  24        0.99        0.54      1.28 o
  -2   6  24        0.34        0.12      2.97 o
  -1   6  24        0.70        0.99      1.96 o
   0   6  24       25.44       20.78      2.75 o
  -2   7  24       18.26       23.56      4.34 o
  -1   7  24        0.06       -1.35      1.35 o
   0   7  24        5.34        3.34      2.31 o
  -1   8  24       20.96       21.94      3.37 o
   0   8  24        3.67        5.58      2.11 o
  -1   9  24        9.69        6.13      3.04 o
  -2   1  25        1.35       -1.55      3.17 o
  -1   1  25        0.71       -1.21      1.65 o
   0   1  25        1.42        2.27      1.72 o
  -2   2  25        0.02       -1.71      1.71 o
  -1   2  25        0.54       -0.58      1.65 o
   0   2  25        0.21       -0.64      1.63 o
  -1   3  25        1.31       -2.14      2.14 o
   0   3  25        8.64       10.14      2.22 o
  -1   4  25       18.74       25.05      4.91 o
   0   4  25        2.09       -0.81      2.54 o
  -1   5  25       33.13       32.52      3.86 o
 
